# Supplementary material for: Induction of proteasomal activity in mammalian cells by lifespan-extending tRNA synthetase inhibitors
Source: GeroScience. 2023 Sep 25;46(2):1755–73. doi: 10.1007/s11357-023-00938-8 (PMC10828360; doi:10.1007/s11357-023-00938-8)
Supplement: Supplementary file 2 — Supplementary file2 (XLSX 2.29 MB) [file 11357_2023_938_MOESM2_ESM.docx]

## Sheet: RNAseq-LM-output-data
	genes	logFC	AveExpr	t	P.Value	adj.P.Val	B
Phf10	Phf10	0.398143	6.48461	43.6785	1.36321e-40	3.51096e-36	82.3129
Pck2	Pck2	0.505998	6.59539	43.0327	2.75729e-40	3.5507e-36	81.6322
Rps6ka2	Rps6ka2	0.395713	5.02579	36.0725	1.10792e-36	9.51149e-33	73.2722
Aldh18a1	Aldh18a1	0.426071	6.56799	33.3281	4.4384e-35	2.85778e-31	69.8854
Slc1a4	Slc1a4	0.361405	6.0189	30.4262	3.01635e-33	1.55372e-29	65.6934
Lonp1	Lonp1	0.266009	8.14152	30.1908	4.31493e-33	1.85219e-29	65.3586
Slc6a9	Slc6a9	0.729853	4.67915	29.6407	1.00604e-32	3.70153e-29	64.2738
Gpt2	Gpt2	0.57968	4.60633	28.9499	2.9725e-32	9.56959e-29	63.3259
Slc1a5	Slc1a5	0.293258	6.05576	28.4376	6.73878e-32	1.92841e-28	62.6051
Cth	Cth	0.733347	2.6793	28.2231	9.53025e-32	2.45452e-28	61.3297
Pycr1	Pycr1	0.526383	3.72896	27.8688	1.69814e-31	3.97596e-28	61.4018
Cars	Cars	0.310333	6.63386	27.7122	2.19644e-31	4.71411e-28	61.4409
Adm2	Adm2	1.02241	-0.380644	27.6229	2.54495e-31	5.04194e-28	58.2907
Esf1	Esf1	0.227955	6.55214	27.1149	5.93255e-31	1.09138e-27	60.4498
Slc7a5	Slc7a5	0.305897	8.55594	27.0262	6.88672e-31	1.18245e-27	60.2676
Acot2	Acot2	0.49259	2.9383	26.7973	1.0142e-30	1.63255e-27	59.6282
Ciart	Ciart	0.595437	2.43834	26.5629	1.51185e-30	2.17616e-27	58.8477
Gars	Gars	0.302972	7.8911	26.5594	1.5209e-30	2.17616e-27	59.4871
Tars	Tars	0.295187	8.02624	26.5044	1.67129e-30	2.26548e-27	59.3895
Vldlr	Vldlr	0.645871	2.14757	26.1107	3.2953e-30	4.24352e-27	57.7739
Stc2	Stc2	0.918102	-0.854783	26.0724	3.52228e-30	4.31983e-27	56.6921
Ndrg1	Ndrg1	0.305938	5.65007	26.0444	3.69792e-30	4.32909e-27	58.6235
Cyb5r1	Cyb5r1	0.252457	6.94056	25.5481	8.83325e-30	9.89132e-27	57.7408
Rcc2	Rcc2	0.220416	8.49436	25.1712	1.72796e-29	1.85432e-26	57.0439
Aars	Aars	0.272902	8.74443	25.0986	1.96824e-29	2.02768e-26	56.886
Xpot	Xpot	0.228324	7.4004	24.9795	2.43885e-29	2.41587e-26	56.7122
Cdsn	Cdsn	0.790428	3.4405	24.9568	2.54107e-29	2.4239e-26	56.2812
Arl14ep	Arl14ep	0.232433	6.13643	24.8662	2.99298e-29	2.75301e-26	56.535
Gys1	Gys1	0.245297	6.04474	24.5331	5.48985e-29	4.87555e-26	55.9342
Emp2	Emp2	0.251495	6.65349	24.3058	8.33911e-29	7.15913e-26	55.5076
Slc3a2	Slc3a2	0.20955	8.24321	24.0948	1.23299e-28	1.02438e-25	55.0547
E230016M11Rik	E230016M11Rik	0.361246	4.27239	23.9736	1.54541e-28	1.24381e-25	54.9004
Psph	Psph	0.535621	5.13533	23.7461	2.36799e-28	1.84811e-25	54.4777
Ralbp1	Ralbp1	0.205151	6.53339	23.2342	6.2643e-28	4.74521e-25	53.4906
Swap70	Swap70	0.176835	5.50728	22.8946	1.20661e-27	8.87895e-25	52.8533
Gadd45a	Gadd45a	0.374588	4.99358	22.643	1.97113e-27	1.41018e-24	52.3584
Extl1	Extl1	0.67778	0.817802	22.1513	5.21243e-27	3.62827e-24	50.0558
Slc7a11	Slc7a11	0.877105	2.29114	21.9063	8.51899e-27	5.77386e-24	50.1187
Shmt2	Shmt2	0.269573	8.82393	21.7936	1.06944e-26	7.06241e-24	50.5379
Chac1	Chac1	0.564194	4.72232	21.5394	1.79274e-26	1.1543e-23	50.1658
Trib3	Trib3	0.560035	4.66611	21.4566	2.12344e-26	1.32202e-23	49.9853
Apba3	Apba3	0.183197	6.27428	21.4492	2.15588e-26	1.32202e-23	49.9486
Aldh1l2	Aldh1l2	1.01162	4.08457	21.23	3.38489e-26	2.02017e-23	49.3742
Fgf21	Fgf21	0.756478	-2.33344	21.2206	3.45128e-26	2.02017e-23	48.5081
Bcat1	Bcat1	0.332976	6.79267	21.1805	3.7499e-26	2.14619e-23	49.3733
Adh7	Adh7	0.419507	4.96485	21.1223	4.23047e-26	2.3686e-23	49.3093
Mtbp	Mtbp	0.200991	6.0081	21.0604	4.81039e-26	2.63599e-23	49.148
Soat2	Soat2	0.915505	-0.984663	20.8829	6.96766e-26	3.73859e-23	47.5822
Cyp4f40	Cyp4f40	0.645705	-2.79343	20.5942	1.27954e-25	6.72541e-23	47.0382
Brd3os	Brd3os	0.328577	4.01988	20.5627	1.36782e-25	7.04566e-23	48.1452
Tspyl4	Tspyl4	0.326716	4.00849	20.456	1.71603e-25	8.66595e-23	47.9189
Lars	Lars	0.244161	7.39622	20.4442	1.75982e-25	8.71621e-23	47.7776
Wipi2	Wipi2	0.160919	6.90011	20.263	2.59206e-25	1.25959e-22	47.4296
Ddit4	Ddit4	0.361396	6.29835	20.2322	2.76924e-25	1.32077e-22	47.3893
Rab39b	Rab39b	0.299379	4.4681	20.211	2.89839e-25	1.35724e-22	47.3838
Tmem154	Tmem154	0.81524	-0.628578	20.1783	3.10928e-25	1.42999e-22	46.3042
Ptx3	Ptx3	0.456896	5.53383	20.1144	3.56808e-25	1.61221e-22	47.1617
Stard5	Stard5	0.339026	3.17691	20.0483	4.11614e-25	1.82778e-22	47.0181
Mthfd1l	Mthfd1l	0.204852	6.77675	19.8925	5.77202e-25	2.51963e-22	46.6222
Spata2	Spata2	0.166402	5.6362	19.7067	8.66084e-25	3.71767e-22	46.2692
Yars	Yars	0.242116	7.15966	19.6441	9.93746e-25	4.19573e-22	46.0517
Slc7a1	Slc7a1	0.242786	7.76923	19.4653	1.47411e-24	6.1235e-22	45.6183
Ifnb1	Ifnb1	-0.887212	-1.29195	-19.4257	1.6094e-24	6.5794e-22	45.285
Gm9936	Gm9936	0.715374	-2.34892	19.326	2.00838e-24	8.08216e-22	44.674
Tcof1	Tcof1	0.150524	7.81485	18.8545	5.79426e-24	2.29586e-21	44.2542
Slc38a1	Slc38a1	0.248967	7.59706	18.65	9.233e-24	3.60297e-21	43.7903
Ube2w	Ube2w	0.172986	4.88255	18.5789	1.08679e-23	4.17767e-21	43.7566
Nars	Nars	0.26054	8.86108	18.5554	1.14687e-23	4.34378e-21	43.486
Nfxl1	Nfxl1	0.183818	5.62547	18.4934	1.32257e-23	4.93663e-21	43.5219
Asns	Asns	0.315524	7.02739	18.4617	1.42279e-23	5.23487e-21	43.358
Nupr1	Nupr1	0.57248	3.94661	18.4342	1.5161e-23	5.49961e-21	43.4607
Xrcc6	Xrcc6	0.192439	6.07727	18.387	1.69063e-23	6.04754e-21	43.2665
Eprs	Eprs	0.215319	7.90972	18.1854	2.70016e-23	9.52639e-21	42.6802
Nfe2l1	Nfe2l1	0.134864	8.55073	18.1263	3.09944e-23	1.07873e-20	42.5131
Phgdh	Phgdh	0.340149	8.05669	18.087	3.39863e-23	1.16709e-20	42.4475
Reep6	Reep6	0.47693	3.41512	17.7039	8.39309e-23	2.84426e-20	41.7505
Grem1	Grem1	0.566672	2.34893	17.6329	9.93908e-23	3.32443e-20	41.4306
Mknk1	Mknk1	0.187826	4.90236	17.6177	1.03074e-22	3.40342e-20	41.5006
Steap1	Steap1	0.402709	4.53152	17.6086	1.05321e-22	3.43361e-20	41.5121
Sars	Sars	0.264943	7.90057	17.5284	1.27622e-22	4.08624e-20	41.1023
Wfs1	Wfs1	0.218516	4.57659	17.5255	1.28513e-22	4.08624e-20	41.2949
Slc19a1	Slc19a1	0.212051	6.25385	17.4571	1.51423e-22	4.75596e-20	41.0498
Gadd45g	Gadd45g	-0.344124	5.89065	-17.3542	1.94035e-22	6.02092e-20	40.835
Flywch2	Flywch2	0.713372	-1.56268	17.3409	2.00347e-22	6.14279e-20	40.4161
Capn10	Capn10	0.187762	4.44515	17.2958	2.23458e-22	6.77077e-20	40.7598
Fgd3	Fgd3	-0.308562	6.28098	-17.2057	2.78017e-22	8.32596e-20	40.4617
Dhrs9	Dhrs9	0.327309	3.44396	17.0328	4.23724e-22	1.25437e-19	40.1514
Hspd1	Hspd1	0.189571	9.05947	16.9854	4.75895e-22	1.3928e-19	39.7438
Ldlrad3	Ldlrad3	0.309981	4.37773	16.9262	5.50309e-22	1.59249e-19	39.8505
Atf4	Atf4	0.23941	9.16831	16.8659	6.38404e-22	1.8269e-19	39.402
Mir6381	Mir6381	-0.86061	-0.552784	-16.8292	6.98839e-22	1.97787e-19	39.4374
Glce	Glce	0.171114	6.31949	16.7937	7.6279e-22	2.1354e-19	39.393
Gnpnat1	Gnpnat1	0.214946	5.51333	16.7372	8.77464e-22	2.43001e-19	39.3062
Paqr3	Paqr3	0.198105	4.19035	16.7194	9.16971e-22	2.5124e-19	39.346
Nop14	Nop14	0.154159	7.17322	16.6346	1.13183e-21	3.06845e-19	38.9464
Trim30c	Trim30c	-0.887999	-0.593825	-16.6261	1.15604e-21	3.10143e-19	38.9517
Eif3c	Eif3c	0.124319	9.10096	16.5607	1.36074e-21	3.61299e-19	38.6469
Taok3	Taok3	-0.204934	5.1941	-16.4664	1.72297e-21	4.5005e-19	38.6788
Maats1	Maats1	0.77728	-1.1894	16.4648	1.72995e-21	4.5005e-19	38.055
Tmem268	Tmem268	0.340242	1.57903	16.4524	1.7845e-21	4.59597e-19	38.6235
Gm30874	Gm30874	0.483793	-3.17417	16.4063	2.0033e-21	5.10841e-19	37.7715
Car6	Car6	0.914739	-1.29882	16.3869	2.10379e-21	5.31206e-19	38.09
Zyg11b	Zyg11b	0.206473	6.22179	16.3511	2.30205e-21	5.75624e-19	38.3007
Adi1	Adi1	0.24893	4.29761	16.3325	2.41229e-21	5.9739e-19	38.3933
Sspo	Sspo	0.696668	-1.90584	16.3169	2.50915e-21	6.1546e-19	37.9614
Kdm4a	Kdm4a	0.134576	6.99954	16.2869	2.70666e-21	6.57641e-19	38.0893
Niban1	Niban1	0.419646	3.43943	16.2714	2.81456e-21	6.77466e-19	38.2707
Trim30d	Trim30d	-0.963832	-0.390668	-16.2432	3.02266e-21	7.2082e-19	38.0823
Trim26	Trim26	-0.259051	6.7017	-16.1559	3.77192e-21	8.91245e-19	37.7863
G6pdx	G6pdx	0.166754	7.23707	16.1351	3.97602e-21	9.30932e-19	37.7179
Mthfd2	Mthfd2	0.268167	7.41206	16.1172	4.16118e-21	9.65507e-19	37.6129
Wars	Wars	0.238815	7.38586	16.0725	4.66263e-21	1.0722e-18	37.5027
Sesn2	Sesn2	0.222255	6.10768	15.9886	5.77713e-21	1.31672e-18	37.3632
Herpud1	Herpud1	0.339329	5.33025	15.8606	8.02238e-21	1.81242e-18	37.085
Ero1a	Ero1a	0.210252	6.37584	15.712	1.17744e-20	2.63695e-18	36.6391
Msmo1	Msmo1	0.219922	5.7841	15.6649	1.33033e-20	2.92862e-18	36.5827
Ifna4	Ifna4	-0.753315	-1.81428	-15.6648	1.33041e-20	2.92862e-18	36.5153
Sox12	Sox12	0.176732	6.25289	15.639	1.42288e-20	3.10561e-18	36.4871
Elovl3	Elovl3	0.594429	-2.54103	15.6298	1.45713e-20	3.15364e-18	36.1295
Bri3bp	Bri3bp	0.196746	5.85805	15.5784	1.66548e-20	3.57453e-18	36.3512
Mycl	Mycl	0.385324	2.25612	15.5595	1.74972e-20	3.72431e-18	36.4198
Got1	Got1	0.195002	6.92067	15.499	2.04883e-20	4.32521e-18	36.0459
Atf5	Atf5	0.172229	7.15829	15.4752	2.18045e-20	4.56566e-18	35.9388
Osbpl2	Osbpl2	0.180713	4.84985	15.3977	2.67144e-20	5.54863e-18	35.925
Eif4ebp1	Eif4ebp1	0.311957	7.0301	15.3076	3.38583e-20	6.97616e-18	35.5258
Slc38a7	Slc38a7	0.161767	5.25417	15.2868	3.5768e-20	7.31114e-18	35.6011
Pax5	Pax5	-0.860225	-0.673066	-15.2125	4.3524e-20	8.82646e-18	35.4458
Lhfpl2	Lhfpl2	0.464612	4.50944	15.2012	4.48394e-20	9.02217e-18	35.4759
Riok2	Riok2	0.163201	5.76965	15.123	5.51797e-20	1.10167e-17	35.1345
Krt80	Krt80	-0.184275	5.94415	-15.0495	6.70926e-20	1.32921e-17	34.9467
Bzw2	Bzw2	0.197509	5.69247	15.0416	6.85178e-20	1.34708e-17	34.9321
Sh3bgrl2	Sh3bgrl2	0.351648	4.34368	14.9934	7.79199e-20	1.52032e-17	34.9134
Mdfic	Mdfic	0.165406	5.91909	14.9422	8.93603e-20	1.73043e-17	34.6269
Agap1	Agap1	0.215711	4.88096	14.9241	9.37835e-20	1.80253e-17	34.6485
Etv5	Etv5	0.266991	4.37723	14.8924	1.02107e-19	1.94798e-17	34.6429
Gm13073	Gm13073	0.623625	0.021253	14.7916	1.33918e-19	2.53608e-17	34.0165
Prkg2	Prkg2	0.183304	6.73219	14.7688	1.42385e-19	2.67674e-17	34.1239
Atf6	Atf6	0.151252	6.43982	14.5887	2.31932e-19	4.32857e-17	33.6252
Dgat2	Dgat2	0.544158	4.58084	14.5281	2.73473e-19	5.06713e-17	33.6504
Slc2a1	Slc2a1	0.135456	7.1888	14.5166	2.8222e-19	5.19183e-17	33.4096
Sqstm1	Sqstm1	0.188071	9.00579	14.4429	3.45185e-19	6.30514e-17	33.0407
Eif4b	Eif4b	0.104992	9.3137	14.4113	3.76329e-19	6.8256e-17	32.9714
Gm46900	Gm46900	0.395032	2.25046	14.3506	4.44543e-19	8.00643e-17	33.2388
Ddx58	Ddx58	-0.691615	7.07516	-14.3306	4.69641e-19	8.39972e-17	32.9636
Tsc22d3	Tsc22d3	0.245793	3.40712	14.3081	4.99592e-19	8.87378e-17	33.0896
Ccdc24	Ccdc24	0.382589	3.41691	14.2995	5.11642e-19	9.02557e-17	33.0924
Nolc1	Nolc1	0.116935	8.04191	14.29	5.25221e-19	9.20209e-17	32.7146
Stim1	Stim1	-0.143727	5.04775	-14.2781	5.42642e-19	9.44307e-17	32.8986
Txnrd1	Txnrd1	0.154483	9.29877	14.2637	5.64592e-19	9.7591e-17	32.5684
Eif1ad	Eif1ad	0.163076	6.71625	14.2605	5.69655e-19	9.78097e-17	32.7094
Nfe2l2	Nfe2l2	0.116925	6.82936	14.249	5.88049e-19	1.00299e-16	32.6775
Numb	Numb	-0.112104	5.38441	-14.1884	6.95189e-19	1.17793e-16	32.6227
Tdrd7	Tdrd7	-0.368033	6.12407	-14.1717	7.28179e-19	1.22577e-16	32.5596
Tbpl1	Tbpl1	0.168067	5.66058	14.1665	7.38586e-19	1.23521e-16	32.5131
Mov10	Mov10	-0.388391	6.08245	-14.1642	7.43397e-19	1.23524e-16	32.5673
Samhd1	Samhd1	-0.195462	7.48715	-14.1534	7.65886e-19	1.26445e-16	32.3837
Aldh3a2	Aldh3a2	0.115735	5.81735	14.1289	8.19734e-19	1.34473e-16	32.4127
Dlk1	Dlk1	0.920845	-0.490426	14.0628	9.84934e-19	1.6055e-16	32.4031
Abcf2	Abcf2	0.115598	7.89474	14.0397	1.05045e-18	1.70154e-16	32.0172
Tbl3	Tbl3	0.169756	6.94458	13.9684	1.28176e-18	2.06324e-16	31.8949
Prrg4	Prrg4	-0.253811	4.08397	-13.9655	1.2922e-18	2.06712e-16	32.1388
Tfap4	Tfap4	0.180646	4.59313	13.9597	1.31314e-18	2.08765e-16	32.0547
Lrpprc	Lrpprc	0.156651	6.33667	13.9569	1.3236e-18	2.09138e-16	31.9037
Leprotl1	Leprotl1	0.14189	6.60297	13.9356	1.40476e-18	2.20608e-16	31.7913
Gm12185	Gm12185	-0.709005	-0.352308	-13.906	1.52614e-18	2.38217e-16	31.8178
Gpr137b	Gpr137b	0.214827	4.92537	13.8878	1.60582e-18	2.49144e-16	31.8414
Vars	Vars	0.128299	9.14539	13.8765	1.65782e-18	2.55672e-16	31.4786
Otub2	Otub2	0.224472	4.20267	13.8639	1.71741e-18	2.63286e-16	31.7534
Ptgs1	Ptgs1	0.404933	5.15754	13.8069	2.01561e-18	3.07172e-16	31.616
Gm40591	Gm40591	0.214686	3.71967	13.7985	2.06358e-18	3.12632e-16	31.6586
Nudt4	Nudt4	0.149871	7.41365	13.7852	2.14233e-18	3.22665e-16	31.3346
Csrnp1	Csrnp1	-0.270262	5.7974	-13.7522	2.3515e-18	3.51456e-16	31.3661
Polr3h	Polr3h	0.16019	6.42407	13.7508	2.36078e-18	3.51456e-16	31.3036
Car12	Car12	0.589623	1.48995	13.7435	2.40969e-18	3.56676e-16	31.4361
Sphk2	Sphk2	0.145327	5.27408	13.6832	2.8573e-18	4.20512e-16	31.2063
Slc16a1	Slc16a1	0.171549	6.49789	13.6649	3.00898e-18	4.4032e-16	31.0568
Ptrh2	Ptrh2	0.22575	5.67054	13.6462	3.1725e-18	4.61625e-16	31.0656
Ftsj3	Ftsj3	0.108511	7.92677	13.6323	3.30029e-18	4.77523e-16	30.8678
4933412E12Rik	4933412E12Rik	-0.250184	3.48568	-13.6286	3.33483e-18	4.79143e-16	31.2287
Slc38a2	Slc38a2	0.181876	8.7222	13.6272	3.3487e-18	4.79143e-16	30.7922
Dusp9	Dusp9	0.403983	5.5406	13.5932	3.68728e-18	5.24673e-16	30.9689
Tgtp2	Tgtp2	-0.905235	-0.00482873	-13.5462	4.2141e-18	5.96342e-16	30.9477
Tfb2m	Tfb2m	0.193135	4.60755	13.508	4.69902e-18	6.61329e-16	30.7585
Irf9	Irf9	-0.593663	5.98217	-13.4974	4.84296e-18	6.77543e-16	30.7066
C9orf72	C9orf72	0.188475	4.78297	13.4957	4.86684e-18	6.77543e-16	30.6754
Amotl2	Amotl2	-0.124088	8.55441	-13.4577	5.42461e-18	7.51134e-16	30.3159
1700006H21Rik	1700006H21Rik	0.454609	-3.15269	13.4499	5.5468e-18	7.63946e-16	30.3527
Smim13	Smim13	0.148896	4.88366	13.4326	5.82727e-18	7.98305e-16	30.5023
Ddit3	Ddit3	0.160352	5.35312	13.4186	6.06543e-18	8.26535e-16	30.3735
Hax1	Hax1	0.239408	6.86587	13.3954	6.48248e-18	8.76671e-16	30.2311
Eif2ak2	Eif2ak2	-0.460085	6.85383	-13.3944	6.50143e-18	8.76671e-16	30.3054
Wdr46	Wdr46	0.151763	6.73992	13.3688	6.99592e-18	9.38438e-16	30.1928
Mamdc2	Mamdc2	0.62526	-1.45157	13.3577	7.2229e-18	9.63865e-16	30.1313
Ppip5k2	Ppip5k2	0.153186	5.79784	13.3523	7.33521e-18	9.73806e-16	30.21
Serpinf1	Serpinf1	0.850911	0.898999	13.3373	7.65733e-18	1.01136e-15	30.1065
Dkc1	Dkc1	0.121728	7.55181	13.3129	8.21517e-18	1.0795e-15	29.971
Cebpb	Cebpb	0.225471	6.36131	13.3044	8.41813e-18	1.10055e-15	29.9948
Dld	Dld	0.121329	7.21464	13.2512	9.81084e-18	1.27615e-15	29.7995
9930014A18Rik	9930014A18Rik	0.320791	1.49479	13.2489	9.87617e-18	1.2782e-15	30.1666
Slc25a39	Slc25a39	0.152539	7.18776	13.2029	1.12774e-17	1.45224e-15	29.67
Fyn	Fyn	0.119592	6.24813	13.1545	1.2974e-17	1.66241e-15	29.5806
Ets2	Ets2	0.127739	6.08909	13.1429	1.3416e-17	1.71054e-15	29.5664
Skp2	Skp2	0.141946	6.37069	13.1373	1.36361e-17	1.73004e-15	29.5617
Parp10	Parp10	-0.665594	6.64779	-13.1306	1.39034e-17	1.75531e-15	29.5958
Crls1	Crls1	0.250333	4.91223	13.1119	1.46783e-17	1.84361e-15	29.559
Tuft1	Tuft1	-0.157137	4.65882	-13.1093	1.47874e-17	1.84361e-15	29.6041
Spp1	Spp1	0.419886	7.26848	13.1086	1.48176e-17	1.84361e-15	29.4163
Ubfd1	Ubfd1	0.129754	5.31392	13.1007	1.51601e-17	1.87715e-15	29.5361
Trem3	Trem3	0.541579	-2.84396	13.052	1.74646e-17	2.14206e-15	29.3728
Armcx3	Armcx3	-0.15974	5.14988	-13.052	1.74658e-17	2.14206e-15	29.4029
Gpr85	Gpr85	0.364331	1.27369	13.034	1.84024e-17	2.24623e-15	29.5072
Kctd15	Kctd15	0.655397	-0.931595	13.0233	1.89848e-17	2.30639e-15	29.2875
Cebpz	Cebpz	0.148419	6.51001	12.9902	2.0907e-17	2.52797e-15	29.1119
Rcc1	Rcc1	0.16018	7.41156	12.9745	2.18855e-17	2.63394e-15	28.99
Lmo4	Lmo4	0.19278	5.46116	12.9458	2.3803e-17	2.85138e-15	29.017
Cgas	Cgas	-0.175218	6.08789	-12.943	2.39976e-17	2.86138e-15	29.0012
Irgm1	Irgm1	-0.72782	6.73689	-12.9344	2.46037e-17	2.90795e-15	29.0358
Ppid	Ppid	0.114844	7.37394	12.9343	2.4614e-17	2.90795e-15	28.8729
Pik3c3	Pik3c3	-0.162769	5.05772	-12.9318	2.47925e-17	2.91566e-15	29.0552
Trim25	Trim25	-0.396178	7.17673	-12.9281	2.50636e-17	2.93415e-15	28.9051
Mx1	Mx1	-0.944124	0.118726	-12.9074	2.66295e-17	3.09693e-15	29.1483
Prkci	Prkci	-0.139289	8.08999	-12.9066	2.66945e-17	3.09693e-15	28.7412
Mpp7	Mpp7	-0.257214	3.2443	-12.8838	2.8529e-17	3.29491e-15	29.0888
Noc3l	Noc3l	0.123225	5.95097	12.8748	2.9297e-17	3.3685e-15	28.7938
Fyco1	Fyco1	-0.228165	4.66465	-12.8723	2.9508e-17	3.37768e-15	28.9496
Otud3	Otud3	-0.129171	5.09708	-12.8701	2.97058e-17	3.38528e-15	28.8702
Scpep1	Scpep1	0.128535	7.25836	12.8497	3.15361e-17	3.57555e-15	28.6248
Gpc1	Gpc1	0.22082	7.60709	12.8484	3.16531e-17	3.57555e-15	28.6147
Vopp1	Vopp1	-0.140975	6.10431	-12.8465	3.18291e-17	3.57974e-15	28.7071
H2-Q4	H2-Q4	-0.651355	7.17823	-12.8176	3.46524e-17	3.88032e-15	28.6064
Pgghg	Pgghg	-0.223569	5.31143	-12.8143	3.49909e-17	3.90125e-15	28.7138
Hsh2d	Hsh2d	-0.646561	-1.56527	-12.8119	3.52334e-17	3.91136e-15	28.8174
Dll1	Dll1	-0.633251	-1.31081	-12.7845	3.81925e-17	4.22167e-15	28.6897
Hacd4	Hacd4	-0.271437	3.81761	-12.7375	4.38526e-17	4.80134e-15	28.6537
Krtcap2	Krtcap2	0.171472	6.11086	12.7371	4.39065e-17	4.80134e-15	28.3715
Itgb5	Itgb5	0.236587	6.29904	12.7364	4.3996e-17	4.80134e-15	28.3974
Gm42346	Gm42346	0.835806	2.4451	12.7145	4.69399e-17	5.101e-15	28.6138
Epc1	Epc1	-0.102523	5.66638	-12.6793	5.20728e-17	5.63502e-15	28.2467
Siah2	Siah2	0.194942	4.69462	12.6566	5.56922e-17	5.99917e-15	28.2377
Kctd9	Kctd9	-0.183095	6.27142	-12.6553	5.59037e-17	5.99917e-15	28.1295
Irf1	Irf1	-0.18862	5.97378	-12.6431	5.79656e-17	6.19462e-15	28.1455
Ifi206	Ifi206	-0.685012	-1.50888	-12.633	5.97177e-17	6.35549e-15	28.3425
Slfn9	Slfn9	-0.345592	7.45767	-12.6277	6.06594e-17	6.42915e-15	27.9753
Iah1	Iah1	0.168351	3.52635	12.6198	6.20939e-17	6.55421e-15	28.2731
Ccn2	Ccn2	-0.283039	7.59032	-12.5943	6.698e-17	7.0411e-15	27.8825
Gm4841	Gm4841	-0.756409	-0.852342	-12.5574	7.47343e-17	7.80156e-15	28.127
Nrip3	Nrip3	-0.311978	3.53182	-12.557	7.48199e-17	7.80156e-15	28.0739
Pik3cb	Pik3cb	-0.155014	5.9303	-12.5477	7.69069e-17	7.98684e-15	27.8512
Ascc2	Ascc2	0.134482	6.34022	12.5345	7.99987e-17	8.27457e-15	27.7624
Hk2	Hk2	0.192791	5.85218	12.5238	8.25822e-17	8.50762e-15	27.772
Gm19412	Gm19412	-0.282695	6.64174	-12.4879	9.18998e-17	9.4298e-15	27.6369
Misp	Misp	-0.59806	-1.17535	-12.4665	9.79611e-17	1.00119e-14	27.7619
Filip1l	Filip1l	-0.214331	7.1638	-12.4601	9.98259e-17	1.01621e-14	27.5065
Fam171b	Fam171b	0.236514	4.23589	12.4456	1.04247e-16	1.05704e-14	27.6484
Epop	Epop	0.213576	4.66797	12.4255	1.10707e-16	1.11814e-14	27.5963
Usp25	Usp25	-0.29468	6.66382	-12.4215	1.1202e-16	1.12698e-14	27.4124
Inpp5b	Inpp5b	0.136354	5.3099	12.4097	1.16053e-16	1.16302e-14	27.4646
Znfx1	Znfx1	-0.418805	6.64377	-12.4065	1.17182e-16	1.16977e-14	27.4015
Lratd2	Lratd2	0.300374	2.73736	12.4022	1.18686e-16	1.18022e-14	27.6725
Il1rap	Il1rap	-0.182245	4.50724	-12.3953	1.21168e-16	1.20026e-14	27.5363
Fbln5	Fbln5	0.280093	3.39667	12.3751	1.28718e-16	1.27017e-14	27.5502
Phf19	Phf19	-0.131628	5.21386	-12.3727	1.2964e-16	1.27438e-14	27.3967
Tcta	Tcta	-0.19235	4.1736	-12.3663	1.32137e-16	1.29399e-14	27.4449
Shox2	Shox2	-0.120846	5.759	-12.3621	1.33824e-16	1.30555e-14	27.2944
Coasy	Coasy	0.131222	5.27611	12.335	1.45169e-16	1.41088e-14	27.2376
Phldb3	Phldb3	-0.195283	3.18447	-12.3168	1.53289e-16	1.4842e-14	27.4225
Gm12915	Gm12915	0.328896	1.65095	12.314	1.54582e-16	1.49111e-14	27.462
Pon2	Pon2	0.141266	5.17151	12.3033	1.59657e-16	1.52668e-14	27.1609
Slc39a7	Slc39a7	0.108756	8.25767	12.3028	1.59891e-16	1.52668e-14	26.9249
LOC118567587	LOC118567587	-0.548498	-1.73645	-12.3024	1.60048e-16	1.52668e-14	27.3023
Igf2bp2	Igf2bp2	-0.0898996	7.02306	-12.2952	1.63581e-16	1.55463e-14	27
Recql4	Recql4	0.292703	6.00576	12.2788	1.71856e-16	1.62726e-14	27.0226
Kcnt2	Kcnt2	0.556976	-0.442241	12.2754	1.73615e-16	1.63789e-14	27.05
Tapbp	Tapbp	-0.275002	8.21431	-12.2632	1.80096e-16	1.69284e-14	26.835
Dusp16	Dusp16	-0.157975	5.93588	-12.2523	1.86076e-16	1.74269e-14	26.9425
Gm35507	Gm35507	0.491577	-2.82844	12.2479	1.88592e-16	1.75985e-14	27.0455
Xpo5	Xpo5	0.129235	7.25454	12.2386	1.93938e-16	1.8032e-14	26.804
Wnt9a	Wnt9a	-0.269385	2.25517	-12.2315	1.98103e-16	1.8353e-14	27.2167
Mcam	Mcam	-0.187093	7.15358	-12.2171	2.06878e-16	1.90973e-14	26.7429
Nt5e	Nt5e	0.524806	0.154225	12.1995	2.18185e-16	2.00023e-14	26.8276
Crybg1	Crybg1	-0.206865	5.30863	-12.1994	2.18235e-16	2.00023e-14	26.8633
Tubb3	Tubb3	0.502996	3.27058	12.1931	2.22461e-16	2.03173e-14	27.0744
Gsto1	Gsto1	0.17177	6.76776	12.1896	2.24835e-16	2.04616e-14	26.6859
D17H6S56E-5	D17H6S56E-5	-0.142024	7.68076	-12.1852	2.2783e-16	2.06611e-14	26.6209
Dennd4a	Dennd4a	0.165681	4.99559	12.1754	2.34648e-16	2.12048e-14	26.7586
Ppp1r15b	Ppp1r15b	0.12771	7.10516	12.1738	2.35757e-16	2.12305e-14	26.6022
Pxdc1	Pxdc1	-0.212151	5.11407	-12.1253	2.73058e-16	2.45039e-14	26.6667
Prep	Prep	0.121514	7.23711	12.0952	2.9911e-16	2.67485e-14	26.3653
Zfp945	Zfp945	0.237218	3.55827	12.0912	3.02727e-16	2.69783e-14	26.6632
Gm26873	Gm26873	0.209663	2.5596	12.0887	3.0498e-16	2.70854e-14	26.7762
Gcnt2	Gcnt2	0.180867	3.36305	12.0477	3.45393e-16	3.0569e-14	26.6036
Dapp1	Dapp1	-0.179715	4.32423	-12.041	3.52536e-16	3.10944e-14	26.4864
Utp25	Utp25	0.107934	4.91944	12.0386	3.55082e-16	3.12121e-14	26.382
Cyb561a3	Cyb561a3	-0.116305	5.20585	-12.0353	3.58655e-16	3.14189e-14	26.3522
Wdfy1	Wdfy1	-0.189978	5.18508	-12.02	3.75729e-16	3.2803e-14	26.3141
Nub1	Nub1	-0.196192	6.73194	-12.0082	3.89446e-16	3.38858e-14	26.1395
Ubqln2	Ubqln2	0.127446	6.92776	12.0058	3.92353e-16	3.40237e-14	26.1336
Mib2	Mib2	0.28257	5.54544	12.0001	3.99145e-16	3.44965e-14	26.2051
Akna	Akna	0.330745	3.71627	11.994	4.0661e-16	3.50242e-14	26.4034
Hectd3	Hectd3	-0.138083	4.95949	-11.9831	4.20341e-16	3.60863e-14	26.2304
Uhrf1bp1	Uhrf1bp1	0.27021	6.07914	11.9761	4.29383e-16	3.67256e-14	26.0997
Pml	Pml	-0.4511	6.9765	-11.9752	4.3064e-16	3.67256e-14	26.0654
Kidins220	Kidins220	-0.190995	6.54276	-11.9651	4.44037e-16	3.77432e-14	26.0333
Gm32050	Gm32050	0.391805	-3.31511	11.9435	4.74369e-16	4.01887e-14	26.0582
Ifit2	Ifit2	-0.439745	5.48729	-11.9236	5.0395e-16	4.24553e-14	26.0369
N4bp1	N4bp1	-0.235213	6.76633	-11.9233	5.0442e-16	4.24553e-14	25.8832
Calhm2	Calhm2	-0.15711	4.40153	-11.9125	5.21368e-16	4.37389e-14	26.0749
Twnk	Twnk	0.104336	6.59332	11.897	5.46676e-16	4.57131e-14	25.8075
Ncoa7	Ncoa7	-0.32883	4.89658	-11.895	5.49959e-16	4.58388e-14	25.9775
Naa25	Naa25	0.104985	7.1168	11.893	5.53318e-16	4.597e-14	25.7481
Psat1	Psat1	0.219526	8.74118	11.8879	5.61999e-16	4.65411e-14	25.5969
Rps28	Rps28	0.181179	6.47348	11.8854	5.66414e-16	4.67564e-14	25.7923
Cass4	Cass4	0.514836	-1.99653	11.8684	5.96569e-16	4.90883e-14	25.8939
Sync	Sync	-0.196472	4.41566	-11.8581	6.15749e-16	5.05051e-14	25.9151
Mettl9	Mettl9	0.129472	6.51757	11.8455	6.39861e-16	5.21606e-14	25.6425
Sh2d6	Sh2d6	0.590577	-2.03348	11.8455	6.39983e-16	5.21606e-14	25.941
Lgals9	Lgals9	-0.602514	6.60089	-11.8441	6.42641e-16	5.22053e-14	25.7334
Polr1b	Polr1b	0.1366	6.39866	11.8431	6.44584e-16	5.22053e-14	25.6627
Apol9a	Apol9a	-0.83143	6.0784	-11.8304	6.70292e-16	5.41171e-14	25.7871
Car13	Car13	-0.47676	3.64362	-11.8148	7.02988e-16	5.65796e-14	25.9175
Thop1	Thop1	0.0968708	6.93328	11.8049	7.24697e-16	5.8145e-14	25.5055
Ric8a	Ric8a	0.14826	6.10954	11.7976	7.41188e-16	5.92835e-14	25.5191
Klf4	Klf4	0.202449	3.55874	11.7834	7.74123e-16	6.17261e-14	25.7169
Enc1	Enc1	-0.158207	6.05339	-11.7823	7.76829e-16	6.17507e-14	25.5217
Ocrl	Ocrl	-0.119114	5.10163	-11.7693	8.08354e-16	6.40589e-14	25.5502
Gpatch4	Gpatch4	0.107885	6.14097	11.7575	8.38221e-16	6.6222e-14	25.4033
Trafd1	Trafd1	-0.374386	6.18471	-11.7554	8.43725e-16	6.6453e-14	25.4357
Znrd2	Znrd2	0.174511	5.26602	11.7521	8.52294e-16	6.67786e-14	25.4819
Hmox1	Hmox1	0.194876	6.14755	11.7518	8.53044e-16	6.67786e-14	25.3875
Tnfaip3	Tnfaip3	-0.334536	5.40083	-11.7463	8.67762e-16	6.77249e-14	25.5177
Tmem106a	Tmem106a	-0.524721	4.61596	-11.743	8.76459e-16	6.81293e-14	25.6271
Stat2	Stat2	-0.796067	6.78457	-11.7424	8.78234e-16	6.81293e-14	25.4687
Aftph	Aftph	-0.191568	6.52672	-11.7308	9.09905e-16	7.03742e-14	25.2928
Pcgf5	Pcgf5	-0.168629	6.14343	-11.7291	9.14691e-16	7.05326e-14	25.3196
Mitd1	Mitd1	-0.428776	5.01048	-11.7075	9.77649e-16	7.51622e-14	25.4286
Optn	Optn	-0.137752	5.45499	-11.7032	9.90867e-16	7.59517e-14	25.2961
Eif2s2	Eif2s2	0.175899	7.99886	11.6869	1.04164e-15	7.96068e-14	25.0231
LOC118568265	LOC118568265	0.121964	5.23919	11.6798	1.06487e-15	8.11412e-14	25.2435
Lsg1	Lsg1	0.115451	6.35748	11.6585	1.13706e-15	8.63553e-14	25.08
Prkd1	Prkd1	-0.38051	3.28241	-11.6577	1.14e-15	8.63553e-14	25.4469
Dusp3	Dusp3	-0.165835	6.27808	-11.6499	1.1677e-15	8.81942e-14	25.065
Mars1	Mars1	0.125048	7.77557	11.6362	1.21815e-15	9.17353e-14	24.8865
Slc39a10	Slc39a10	0.222683	4.56843	11.6266	1.25487e-15	9.42252e-14	25.2174
Six1	Six1	-0.119243	6.16385	-11.6076	1.33082e-15	9.96372e-14	24.9593
Trim21	Trim21	-0.736576	4.21542	-11.6058	1.33821e-15	9.99005e-14	25.2836
Klhl21	Klhl21	0.131398	6.62485	11.5969	1.37551e-15	1.02388e-13	24.8927
Klf9	Klf9	0.138791	4.00749	11.594	1.38789e-15	1.02868e-13	25.0962
Ncl	Ncl	0.120863	10.4977	11.5935	1.38995e-15	1.02868e-13	24.5803
Otud1	Otud1	-0.227261	5.14887	-11.589	1.40958e-15	1.04022e-13	24.9966
Sorbs1	Sorbs1	-0.230545	4.30384	-11.5849	1.42764e-15	1.05054e-13	25.0725
Mmp3	Mmp3	0.705523	-0.811817	11.5829	1.43667e-15	1.05417e-13	25.1919
Hsp90ab1	Hsp90ab1	0.13652	11.9743	11.5779	1.45874e-15	1.06364e-13	24.4481
Mid1ip1	Mid1ip1	0.183528	5.75877	11.5774	1.46139e-15	1.06364e-13	24.8669
Wdr3	Wdr3	0.102864	6.64509	11.5772	1.46196e-15	1.06364e-13	24.8134
Acad9	Acad9	0.0954391	5.27563	11.5734	1.47925e-15	1.07319e-13	24.9204
Stat5b	Stat5b	-0.108433	5.68969	-11.5665	1.51125e-15	1.09332e-13	24.8752
Cd93	Cd93	0.432987	0.285864	11.5582	1.55076e-15	1.11876e-13	25.0129
Cep170b	Cep170b	-0.153587	7.90239	-11.528	1.70324e-15	1.22533e-13	24.5691
Ddx18	Ddx18	0.109912	6.75904	11.5244	1.72222e-15	1.23554e-13	24.6202
Tent4a	Tent4a	-0.189431	6.32372	-11.5095	1.80362e-15	1.29034e-13	24.6349
Rbm43	Rbm43	-0.280576	4.83852	-11.508	1.81225e-15	1.29292e-13	24.7808
Inka2	Inka2	-0.336703	3.32898	-11.5031	1.83978e-15	1.30894e-13	24.9382
Gm30189	Gm30189	0.211407	2.61635	11.4897	1.91813e-15	1.36092e-13	24.9045
Ifi44l	Ifi44l	-0.751522	-0.783728	-11.4795	1.97998e-15	1.40094e-13	24.9361
Fuca2	Fuca2	-0.21486	4.65657	-11.4749	2.00835e-15	1.41712e-13	24.7093
Pgd	Pgd	0.142058	7.77537	11.4724	2.02433e-15	1.4245e-13	24.4374
Txnip	Txnip	-0.230106	5.83031	-11.4598	2.10483e-15	1.47711e-13	24.4557
Ogfr	Ogfr	-0.24278	7.52579	-11.4477	2.18576e-15	1.52974e-13	24.3499
Gm15522	Gm15522	0.145435	4.45583	11.421	2.37525e-15	1.65785e-13	24.4815
Gab1	Gab1	-0.135666	4.50829	-11.4076	2.47688e-15	1.72411e-13	24.4987
Pqlc3	Pqlc3	-0.199234	3.74917	-11.4012	2.52721e-15	1.7544e-13	24.6004
Trim34a	Trim34a	-0.927911	1.88853	-11.3835	2.67068e-15	1.84902e-13	24.5663
Nol6	Nol6	0.169346	6.82264	11.3776	2.71992e-15	1.87553e-13	24.1859
Tor1aip1	Tor1aip1	-0.307256	7.34504	-11.3772	2.72354e-15	1.87553e-13	24.1399
Ddx23	Ddx23	0.125366	7.80872	11.3691	2.79301e-15	1.91824e-13	24.085
Mindy2	Mindy2	-0.218873	4.07428	-11.3637	2.84111e-15	1.94608e-13	24.4325
Gm15270	Gm15270	-0.288533	5.19285	-11.3604	2.8705e-15	1.961e-13	24.3204
Ankmy1	Ankmy1	0.236436	3.39292	11.3538	2.93003e-15	1.99637e-13	24.458
Phlda2	Phlda2	0.538848	-1.78314	11.3515	2.95142e-15	2.00462e-13	24.4519
Cenpj	Cenpj	-0.152198	4.6545	-11.3508	2.9577e-15	2.00462e-13	24.3048
Slc43a3	Slc43a3	0.170907	4.45893	11.3432	3.02832e-15	2.0471e-13	24.2886
Ak4	Ak4	0.226483	3.14533	11.3298	3.15819e-15	2.1293e-13	24.4085
Trim56	Trim56	-0.303731	5.55424	-11.3143	3.31577e-15	2.22971e-13	24.1081
E030007A22Rik	E030007A22Rik	-0.315877	1.58415	-11.3131	3.32746e-15	2.23174e-13	24.4295
Rbm22	Rbm22	-0.0874908	6.43632	-11.2887	3.59189e-15	2.40283e-13	23.9061
Kat2b	Kat2b	-0.207343	4.94682	-11.2804	3.68651e-15	2.45974e-13	24.0677
Spg7	Spg7	-0.0816002	6.12292	-11.2783	3.71074e-15	2.46386e-13	23.922
Scamp1	Scamp1	-0.122977	5.08778	-11.2782	3.71181e-15	2.46386e-13	24.013
Tmem67	Tmem67	-0.184598	3.77657	-11.2752	3.74742e-15	2.4811e-13	24.152
Ppp3ca	Ppp3ca	0.120099	5.91137	11.27	3.80891e-15	2.50833e-13	23.8979
Srxn1	Srxn1	0.145579	6.83047	11.2699	3.81055e-15	2.50833e-13	23.8645
Parp12	Parp12	-0.684076	6.73873	-11.2693	3.81776e-15	2.50833e-13	23.9277
Ifih1	Ifih1	-0.640204	6.27287	-11.2534	4.01243e-15	2.62952e-13	23.895
Gbp10	Gbp10	-0.787823	-0.409755	-11.2512	4.03999e-15	2.64086e-13	24.2289
Ank	Ank	0.306933	6.2119	11.2476	4.08635e-15	2.65982e-13	23.8265
Gm32856	Gm32856	0.310618	3.86478	11.2466	4.09896e-15	2.65982e-13	24.0455
Pdlim7	Pdlim7	-0.138406	7.87543	-11.2461	4.10552e-15	2.65982e-13	23.6755
Wdr45	Wdr45	0.114813	5.12417	11.2456	4.11244e-15	2.65982e-13	23.8885
Hoxb9	Hoxb9	0.617966	2.58455	11.2449	4.12063e-15	2.65982e-13	24.2039
Fzd1	Fzd1	-0.228295	3.27474	-11.2436	4.13751e-15	2.66404e-13	24.1346
Knop1	Knop1	0.0794933	6.73457	11.2422	4.15626e-15	2.66944e-13	23.7519
Cthrc1	Cthrc1	0.871908	-0.245518	11.2405	4.17904e-15	2.67739e-13	24.2046
Gm16731	Gm16731	-0.393422	1.40633	-11.239	4.19798e-15	2.67814e-13	24.196
Gm26637	Gm26637	-0.46981	3.60852	-11.2388	4.201e-15	2.67814e-13	24.16
Pde4dip	Pde4dip	0.105033	5.93947	11.2163	4.50898e-15	2.86738e-13	23.72
Wdr86	Wdr86	-0.194033	5.75567	-11.1918	4.87022e-15	3.08947e-13	23.677
Elac1	Elac1	-0.119453	3.90439	-11.1829	5.00872e-15	3.16952e-13	23.8263
4930512H18Rik	4930512H18Rik	-0.968048	1.01266	-11.1795	5.06198e-15	3.19538e-13	23.9594
Gnl1	Gnl1	0.0968819	7.70823	11.177	5.10204e-15	3.21279e-13	23.472
Pcsk6	Pcsk6	0.398471	1.27913	11.1648	5.30169e-15	3.32412e-13	23.9637
Armcx1	Armcx1	-0.191733	3.65871	-11.1646	5.30465e-15	3.32412e-13	23.87
Slfn8	Slfn8	-0.557181	4.3152	-11.1459	5.62691e-15	3.50566e-13	23.7935
Tbk1	Tbk1	-0.119822	5.72242	-11.1458	5.62884e-15	3.50566e-13	23.5452
Sf3b3	Sf3b3	0.073099	8.2545	11.1455	5.6352e-15	3.50566e-13	23.3393
Gatc	Gatc	0.108959	5.06044	11.1413	5.71042e-15	3.5439e-13	23.5647
Fam13c	Fam13c	0.398358	0.5663	11.1125	6.25297e-15	3.87128e-13	23.7627
Stat1	Stat1	-0.820154	6.26565	-11.108	6.34196e-15	3.91696e-13	23.5137
Wdr77	Wdr77	0.106123	7.7332	11.0932	6.64623e-15	4.09496e-13	23.1925
Zbtb22	Zbtb22	0.109806	5.26779	11.0923	6.6641e-15	4.09496e-13	23.4134
Zwilch	Zwilch	-0.117341	5.40224	-11.0917	6.67786e-15	4.09496e-13	23.3917
Exo1	Exo1	0.13449	5.05905	11.0861	6.79736e-15	4.15834e-13	23.4032
Parvb	Parvb	0.192576	6.32117	11.0815	6.89646e-15	4.20897e-13	23.2919
Zbtb38	Zbtb38	-0.221582	6.12506	-11.0794	6.94171e-15	4.22657e-13	23.3144
Gm15441	Gm15441	-0.241401	4.60309	-11.0705	7.14046e-15	4.33732e-13	23.3422
Pfdn6	Pfdn6	0.151558	6.11933	11.0669	7.22262e-15	4.37691e-13	23.2387
Kif21b	Kif21b	0.72595	3.2035	11.0631	7.30798e-15	4.41824e-13	23.651
Shmt1	Shmt1	0.109065	6.8676	11.0536	7.53275e-15	4.54346e-13	23.1239
Ccdc85c	Ccdc85c	0.146507	5.17241	11.0366	7.94831e-15	4.78291e-13	23.2469
Hrk	Hrk	0.394799	-0.664179	11.0252	8.24118e-15	4.94759e-13	23.3561
Eif3l	Eif3l	0.104953	7.80344	11.0232	8.29235e-15	4.96673e-13	22.9866
Hmga1b	Hmga1b	0.193408	7.62954	11.0177	8.43923e-15	5.04298e-13	22.9693
Cnnm4	Cnnm4	0.130906	5.22948	11.0104	8.63583e-15	5.14851e-13	23.1375
Pop1	Pop1	0.166784	6.10852	11.0089	8.67695e-15	5.16108e-13	23.0622
Oas1d	Oas1d	-0.551264	-2.15063	-11.0009	8.90143e-15	5.2824e-13	23.4127
Nupl2	Nupl2	-0.147283	3.98401	-10.998	8.98326e-15	5.31871e-13	23.2353
Gm2396	Gm2396	-0.574367	-0.919063	-10.9916	9.16609e-15	5.40633e-13	23.3598
Eif4e3	Eif4e3	-0.159879	4.08603	-10.9914	9.17323e-15	5.40633e-13	23.2152
Siglecg	Siglecg	-0.241226	5.40391	-10.9812	9.47587e-15	5.57194e-13	23.0848
Dmwd	Dmwd	-0.0834122	6.62031	-10.9782	9.56446e-15	5.60526e-13	22.9169
Cep112	Cep112	-0.177285	2.61151	-10.9778	9.57606e-15	5.60526e-13	23.3354
Klhl18	Klhl18	-0.123076	5.02938	-10.9612	1.00941e-14	5.89511e-13	23.0345
Oasl1	Oasl1	-0.51798	3.42311	-10.9474	1.05497e-14	6.14722e-13	23.227
Rnf19b	Rnf19b	-0.194389	7.313	-10.9463	1.05839e-14	6.15321e-13	22.7654
Asap3	Asap3	-0.328005	4.70238	-10.9425	1.07131e-14	6.21435e-13	23.0707
Ergic1	Ergic1	0.10791	6.49096	10.9389	1.08383e-14	6.27279e-13	22.8188
Pdxp	Pdxp	0.275806	4.25018	10.9337	1.10178e-14	6.36238e-13	23.024
Myg1	Myg1	0.111516	6.22627	10.9309	1.11151e-14	6.40426e-13	22.791
Tmem140	Tmem140	-0.211211	3.80224	-10.9037	1.21201e-14	6.96773e-13	22.9738
Ankfy1	Ankfy1	-0.195544	7.23254	-10.8976	1.23591e-14	7.0893e-13	22.6283
Polk	Polk	-0.148732	5.09347	-10.8914	1.26054e-14	7.21449e-13	22.7937
Agpat1	Agpat1	0.12281	6.676	10.8845	1.28863e-14	7.35891e-13	22.6216
Dhx36	Dhx36	0.096203	6.23414	10.8782	1.31482e-14	7.49185e-13	22.6258
Vsig10	Vsig10	-0.131891	4.77794	-10.875	1.32816e-14	7.55118e-13	22.7914
Mtap	Mtap	0.122997	7.02042	10.8686	1.35538e-14	7.68893e-13	22.5597
Dtx3l	Dtx3l	-0.674929	5.58654	-10.8647	1.37269e-14	7.77006e-13	22.7889
Kctd3	Kctd3	-0.089553	5.61298	-10.8639	1.376e-14	7.77167e-13	22.6404
Zbtb18	Zbtb18	0.171354	4.87112	10.8602	1.39237e-14	7.84693e-13	22.6735
Ifit1bl1	Ifit1bl1	-0.535397	-2.24047	-10.8569	1.40691e-14	7.91157e-13	22.9706
Parp3	Parp3	-0.3553	6.04482	-10.8557	1.41243e-14	7.92533e-13	22.6606
Stoml1	Stoml1	-0.23008	4.22479	-10.8535	1.42222e-14	7.96287e-13	22.7873
Hoxd10	Hoxd10	-0.108481	4.22576	-10.8376	1.49633e-14	8.35964e-13	22.7315
Nfib	Nfib	0.200813	5.34435	10.8299	1.53348e-14	8.54867e-13	22.5803
Il15	Il15	-0.681902	0.495678	-10.8277	1.5446e-14	8.59205e-13	22.842
Slc48a1	Slc48a1	0.130229	6.78157	10.822	1.57264e-14	8.72919e-13	22.4288
Avil	Avil	0.582212	-0.244317	10.8175	1.59569e-14	8.83805e-13	22.7758
Atp10a	Atp10a	-0.196462	5.97892	-10.8139	1.61398e-14	8.92016e-13	22.4654
Mcrip2	Mcrip2	0.339427	3.06329	10.809	1.63956e-14	9.04216e-13	22.7726
Slfn5os	Slfn5os	-0.573078	-1.70073	-10.8029	1.6719e-14	9.20083e-13	22.8182
Dcaf6	Dcaf6	-0.129051	4.18293	-10.8007	1.68378e-14	9.24645e-13	22.606
Slc20a2	Slc20a2	0.0821258	7.14302	10.7949	1.71517e-14	9.39877e-13	22.2864
Adam8	Adam8	-0.196559	5.19223	-10.7926	1.72774e-14	9.44754e-13	22.5026
Pcnx	Pcnx	-0.162215	5.69515	-10.7886	1.75003e-14	9.54918e-13	22.4115
Tut7	Tut7	-0.201434	6.57074	-10.7876	1.75554e-14	9.559e-13	22.3245
Taf7l	Taf7l	0.522623	-2.5609	10.7775	1.81325e-14	9.85239e-13	22.6887
H2-T23	H2-T23	-0.477756	4.73423	-10.7722	1.84403e-14	9.99197e-13	22.5372
Ncoa1	Ncoa1	-0.178851	4.21132	-10.7718	1.8467e-14	9.99197e-13	22.49
Gbp5	Gbp5	-0.503361	-0.948983	-10.7708	1.85282e-14	1.00041e-12	22.6519
Apol9b	Apol9b	-0.922617	5.51659	-10.7694	1.86108e-14	1.00277e-12	22.5544
Wsb1	Wsb1	-0.168477	8.20377	-10.7622	1.90413e-14	1.02382e-12	22.1056
Cryzl1	Cryzl1	0.141596	4.66863	10.7337	2.08615e-14	1.11935e-12	22.2914
Wdr47	Wdr47	-0.11804	4.58708	-10.7253	2.14346e-14	1.14771e-12	22.2995
Mea1	Mea1	0.15416	6.23858	10.7212	2.17175e-14	1.16045e-12	22.1167
Prc1	Prc1	-0.0779407	7.66895	-10.7144	2.21985e-14	1.18369e-12	21.9923
Pnpla7	Pnpla7	-0.348445	4.35633	-10.7106	2.24708e-14	1.19574e-12	22.3265
Nagk	Nagk	-0.158888	4.36452	-10.7067	2.27491e-14	1.20575e-12	22.2811
Ddr2	Ddr2	0.215034	7.72647	10.7067	2.27526e-14	1.20575e-12	21.9506
Jdp2	Jdp2	0.228513	5.40456	10.704	2.29498e-14	1.21134e-12	22.1204
Vwa5a	Vwa5a	-0.292875	4.4431	-10.7039	2.29521e-14	1.21134e-12	22.313
Pag1	Pag1	-0.154272	4.96088	-10.6878	2.417e-14	1.273e-12	22.147
Rab15	Rab15	0.388204	3.16834	10.6818	2.4642e-14	1.29521e-12	22.3804
Adar	Adar	-0.37218	7.58157	-10.6772	2.5009e-14	1.31183e-12	21.8894
LOC68395	LOC68395	-0.850146	0.260155	-10.6709	2.55249e-14	1.33616e-12	22.4076
Ifi35	Ifi35	-0.52545	6.20518	-10.6669	2.58551e-14	1.3507e-12	22.011
Parp9	Parp9	-0.749688	5.93894	-10.6591	2.65099e-14	1.38211e-12	22.1153
AW011738	AW011738	-0.65736	2.76099	-10.6545	2.68998e-14	1.3996e-12	22.3748
Herc6	Herc6	-0.542629	5.60286	-10.6503	2.72698e-14	1.416e-12	22.0368
Mmp14	Mmp14	-0.103274	8.44405	-10.6283	2.92688e-14	1.51673e-12	21.6679
Trim12a	Trim12a	-0.939586	1.29389	-10.6127	3.07765e-14	1.59166e-12	22.1937
Bub1b	Bub1b	0.0820273	6.94988	10.5865	3.34857e-14	1.7283e-12	21.6457
4430402I18Rik	4430402I18Rik	-0.111039	4.34245	-10.5812	3.4065e-14	1.75469e-12	21.8497
Fbxw17	Fbxw17	-0.415188	5.15851	-10.5754	3.47047e-14	1.78407e-12	21.8246
Extl2	Extl2	0.115375	5.01118	10.5513	3.75082e-14	1.92068e-12	21.6956
Fam219a	Fam219a	-0.181245	5.10037	-10.551	3.75453e-14	1.92068e-12	21.7062
Ehd4	Ehd4	-0.214923	8.08248	-10.5507	3.75859e-14	1.92068e-12	21.4341
Il1rl2	Il1rl2	0.508807	1.51128	10.5445	3.83458e-14	1.95564e-12	22.0318
Pde3b	Pde3b	0.507499	-1.28345	10.5402	3.88856e-14	1.97925e-12	21.8805
Cd274	Cd274	-0.678511	3.1347	-10.5388	3.90651e-14	1.98057e-12	21.9915
Rrp7a	Rrp7a	0.113256	7.31012	10.5387	3.90655e-14	1.98057e-12	21.4551
Isg20	Isg20	-0.422783	5.03651	-10.5366	3.9341e-14	1.99062e-12	21.6938
Gm35853	Gm35853	-0.206146	3.20168	-10.5323	3.98925e-14	2.01457e-12	21.8812
Sgcb	Sgcb	-0.148113	4.85184	-10.5254	4.0792e-14	2.05596e-12	21.6057
Mxra8	Mxra8	-0.170468	5.41918	-10.5087	4.30495e-14	2.16551e-12	21.5531
Irf5	Irf5	-0.167077	6.88315	-10.5011	4.41207e-14	2.21506e-12	21.3506
Fkbp4	Fkbp4	0.19916	8.16121	10.4932	4.52658e-14	2.26813e-12	21.2358
Ccl4	Ccl4	-0.356555	-3.22915	-10.4833	4.67422e-14	2.33756e-12	21.718
Mrpl14	Mrpl14	0.142195	4.91045	10.4775	4.76251e-14	2.3771e-12	21.4649
Grem2	Grem2	0.678684	0.330796	10.4684	4.90479e-14	2.44338e-12	21.7019
Rnf114	Rnf114	-0.23785	7.02775	-10.462	5.00668e-14	2.48933e-12	21.2062
Wdr35	Wdr35	-0.117807	4.8963	-10.4578	5.07623e-14	2.51904e-12	21.4169
Cd80	Cd80	-0.43514	2.17012	-10.44	5.37673e-14	2.66303e-12	21.679
Gm14295	Gm14295	0.160561	3.1991	10.4373	5.42489e-14	2.68173e-12	21.5618
Mpp5	Mpp5	-0.138765	5.62356	-10.4354	5.45764e-14	2.69275e-12	21.2508
Sobp	Sobp	-0.268686	2.09624	-10.4337	5.48786e-14	2.70248e-12	21.6631
BC003965	BC003965	0.144241	5.03619	10.4321	5.5175e-14	2.71189e-12	21.2993
Ttc39c	Ttc39c	0.123991	4.47187	10.4301	5.55328e-14	2.72428e-12	21.3603
Arrdc4	Arrdc4	-0.27519	2.64425	-10.4193	5.75083e-14	2.81583e-12	21.4786
Creb3	Creb3	-0.179685	6.22414	-10.4017	6.08883e-14	2.97567e-12	21.0791
Nomo1	Nomo1	0.0765938	7.46513	10.4009	6.10402e-14	2.97744e-12	20.9758
Ranbp3	Ranbp3	0.0880867	7.05209	10.3988	6.14595e-14	2.9891e-12	21.0208
Ccni	Ccni	0.110619	7.39883	10.3984	6.15476e-14	2.9891e-12	20.9703
Susd6	Susd6	-0.123677	6.03019	-10.398	6.16273e-14	2.9891e-12	21.0838
Isg20l2	Isg20l2	0.0926397	6.41914	10.3968	6.18747e-14	2.99546e-12	21.0471
Map4k5	Map4k5	-0.0900152	6.17581	-10.3952	6.21826e-14	3.00472e-12	21.0809
Runx3	Runx3	0.243778	4.42673	10.3882	6.36074e-14	3.06781e-12	21.2249
Ppip5k1	Ppip5k1	-0.124569	4.61668	-10.3845	6.43955e-14	3.10001e-12	21.1929
Shisa5	Shisa5	-0.371606	7.80149	-10.383	6.46929e-14	3.10852e-12	20.9073
Pcyt1a	Pcyt1a	-0.122619	6.42053	-10.3778	6.5808e-14	3.15621e-12	20.9977
Ramp3	Ramp3	0.30309	3.96167	10.3762	6.61429e-14	3.16637e-12	21.3289
Fut1	Fut1	0.513833	-2.45133	10.3713	6.72009e-14	3.21106e-12	21.4152
Rab40c	Rab40c	0.142097	4.47264	10.3682	6.78973e-14	3.23832e-12	21.1446
Nudt3	Nudt3	0.135569	6.96567	10.3609	6.95145e-14	3.30933e-12	20.8977
Rnasel	Rnasel	-0.595239	0.0130067	-10.36	6.97215e-14	3.31306e-12	21.3894
Lad1	Lad1	0.757487	0.573983	10.3565	7.05181e-14	3.34474e-12	21.3748
Calcrl	Calcrl	0.527806	-0.287246	10.3483	7.2437e-14	3.42944e-12	21.2909
Slfn10-ps	Slfn10-ps	-0.747512	-0.591341	-10.3373	7.50692e-14	3.54753e-12	21.3733
Ccdc6	Ccdc6	-0.113101	6.62152	-10.3344	7.57889e-14	3.57499e-12	20.8388
Renbp	Renbp	-0.326466	3.70778	-10.3325	7.6245e-14	3.58993e-12	21.1994
Eef1aknmt	Eef1aknmt	0.103782	5.38716	10.3286	7.723e-14	3.62967e-12	20.9222
Cdr2l	Cdr2l	0.138964	6.09202	10.3255	7.8005e-14	3.65942e-12	20.8593
9930111J21Rik2	9930111J21Rik2	-0.544884	-0.865074	-10.3195	7.95426e-14	3.72476e-12	21.2719
Ascc3	Ascc3	-0.240986	6.39188	-10.3184	7.98376e-14	3.73179e-12	20.8007
Pdgfc	Pdgfc	0.236093	3.9844	10.3121	8.14879e-14	3.79925e-12	20.9928
Slc22a29	Slc22a29	0.4452	-2.86413	10.3118	8.15758e-14	3.79925e-12	21.1805
H2-Q9	H2-Q9	-0.716975	0.0369112	-10.2953	8.60675e-14	4.00121e-12	21.1964
Smoc2	Smoc2	0.677281	1.74228	10.2806	9.0298e-14	4.19031e-12	21.1895
Shc1	Shc1	0.0793821	6.91538	10.2772	9.1302e-14	4.22251e-12	20.6404
Tbc1d31	Tbc1d31	0.14888	5.60902	10.2772	9.13197e-14	4.22251e-12	20.7083
Slc29a1	Slc29a1	0.189939	7.4188	10.2761	9.16427e-14	4.22985e-12	20.5866
Osbpl1a	Osbpl1a	-0.113999	4.46574	-10.2741	9.22393e-14	4.24977e-12	20.8394
Socs7	Socs7	-0.0958771	6.4375	-10.2702	9.34128e-14	4.29615e-12	20.6337
Rmnd5a	Rmnd5a	0.0957925	5.69163	10.2616	9.60735e-14	4.41065e-12	20.6663
Lrrc17	Lrrc17	0.43936	1.66838	10.2488	1.00176e-13	4.5908e-12	21.0876
Ccdc25	Ccdc25	-0.175705	5.26035	-10.2457	1.0119e-13	4.62902e-12	20.6576
Daxx	Daxx	-0.284367	6.53121	-10.2423	1.02329e-13	4.67285e-12	20.5518
E030011O05Rik	E030011O05Rik	-0.311664	2.39475	-10.239	1.03426e-13	4.71456e-12	21.0352
Tmem97	Tmem97	0.214038	5.92779	10.2385	1.03609e-13	4.71456e-12	20.5888
Trip4	Trip4	-0.082019	5.32279	-10.228	1.0721e-13	4.86984e-12	20.5926
Tnfaip6	Tnfaip6	0.249848	1.71427	10.2249	1.08305e-13	4.91092e-12	20.9983
Ifi213	Ifi213	-0.52759	-2.0691	-10.2204	1.09919e-13	4.97534e-12	20.9708
Wdr75	Wdr75	0.097546	5.81106	10.2193	1.10306e-13	4.9841e-12	20.5277
Gm36117	Gm36117	0.2584	1.25306	10.2152	1.118e-13	5.04273e-12	20.9769
B230217O12Rik	B230217O12Rik	0.257309	1.66248	10.2137	1.12354e-13	5.05886e-12	20.9609
Sub1	Sub1	0.115359	5.66331	10.2113	1.13245e-13	5.09011e-12	20.5282
Dyrk2	Dyrk2	-0.158688	6.04216	-10.2027	1.16477e-13	5.22626e-12	20.4779
P2rx3	P2rx3	0.434489	0.140822	10.1962	1.18977e-13	5.32912e-12	20.897
Mboat7	Mboat7	0.0882778	5.51875	10.1927	1.20356e-13	5.38152e-12	20.4663
Gm39839	Gm39839	-0.702658	2.81751	-10.1908	1.2111e-13	5.40588e-12	20.8874
Xbp1	Xbp1	0.213817	6.21079	10.1811	1.24994e-13	5.56959e-12	20.3695
Spg20	Spg20	0.0662998	6.68893	10.1779	1.26326e-13	5.6192e-12	20.315
Fkbp11	Fkbp11	0.195945	4.69417	10.1725	1.28555e-13	5.70852e-12	20.5054
Ptpn21	Ptpn21	-0.0988402	6.87582	-10.1704	1.29436e-13	5.73772e-12	20.2708
Aifm1	Aifm1	0.0976293	5.91618	10.1678	1.30547e-13	5.77103e-12	20.3582
Clk3	Clk3	-0.138846	6.18886	-10.1676	1.30635e-13	5.77103e-12	20.3308
B230217C12Rik	B230217C12Rik	0.24642	2.1869	10.1593	1.34232e-13	5.91975e-12	20.7675
Sgtb	Sgtb	0.159385	4.21652	10.1554	1.35954e-13	5.98544e-12	20.4384
Tap1	Tap1	-0.875113	5.24848	-10.1474	1.39578e-13	6.13454e-12	20.5813
Fndc3a	Fndc3a	-0.189012	5.80187	-10.1461	1.40178e-13	6.15039e-12	20.3072
Dctd	Dctd	0.127396	5.40107	10.1444	1.40977e-13	6.17438e-12	20.3278
Dcaf5	Dcaf5	-0.0963385	5.85291	-10.1439	1.41204e-13	6.17438e-12	20.2868
Kantr	Kantr	0.191423	2.62195	10.1428	1.4169e-13	6.18513e-12	20.6442
Fam76a	Fam76a	-0.158333	5.2432	-10.1408	1.42665e-13	6.21714e-12	20.323
Id1	Id1	0.234242	5.75944	10.1366	1.44634e-13	6.29232e-12	20.2804
Mfsd5	Mfsd5	0.094216	6.5569	10.1328	1.46421e-13	6.35519e-12	20.1841
Rxrb	Rxrb	0.0977617	6.4285	10.1325	1.46573e-13	6.35519e-12	20.1699
Gm14267	Gm14267	0.363755	-3.29927	10.1281	1.48696e-13	6.43641e-12	20.5759
Helz2	Helz2	-0.602685	8.06009	-10.1183	1.53571e-13	6.63627e-12	20.0623
Celf2	Celf2	-0.180367	3.08611	-10.1146	1.55428e-13	6.70529e-12	20.5363
Gbx1	Gbx1	0.41181	-3.08378	10.1134	1.56055e-13	6.72105e-12	20.5603
Gm38483	Gm38483	-0.866851	2.23335	-10.1123	1.5664e-13	6.73501e-12	20.64
Tent5a	Tent5a	-0.547764	3.14065	-10.1042	1.60851e-13	6.90455e-12	20.561
Samd9l	Samd9l	-0.858852	6.5554	-10.0905	1.68242e-13	7.20978e-12	20.2009
Rbm14	Rbm14	0.099882	6.28331	10.0767	1.76038e-13	7.53131e-12	20.0348
4930579C12Rik	4930579C12Rik	-0.436363	-2.7463	-10.0749	1.77114e-13	7.56479e-12	20.4721
Ruvbl2	Ruvbl2	0.149848	7.53617	10.0633	1.83977e-13	7.84489e-12	19.8506
Slit2	Slit2	0.43085	4.51835	10.0616	1.85039e-13	7.87715e-12	20.2119
Mfsd3	Mfsd3	0.206085	3.44032	10.0593	1.86436e-13	7.92352e-12	20.2895
Styk1	Styk1	-0.222808	4.08054	-10.0528	1.90451e-13	8.08083e-12	20.2376
Tmem69	Tmem69	0.122553	4.47051	10.0456	1.94982e-13	8.2595e-12	20.0668
Cxadr	Cxadr	0.138683	6.14535	10.0419	1.97376e-13	8.34715e-12	19.8851
Ptpn22	Ptpn22	0.404261	1.11249	10.0336	2.02869e-13	8.56539e-12	20.3857
Echs1	Echs1	0.169733	4.56749	10.0298	2.05445e-13	8.65997e-12	20.0255
F3	F3	-0.233264	5.5193	-10.0264	2.07743e-13	8.74252e-12	19.9208
Irgm2	Irgm2	-0.995221	5.15786	-10.0259	2.08102e-13	8.74334e-12	20.2209
Pik3r2	Pik3r2	0.16181	7.08689	10.024	2.09352e-13	8.78153e-12	19.7991
Nup188	Nup188	0.11424	7.30994	10.0148	2.1585e-13	9.03938e-12	19.7404
Rars	Rars	0.118183	7.51384	10.0122	2.17642e-13	9.09962e-12	19.6804
Dhx58	Dhx58	-0.958858	4.64102	-10.0078	2.20842e-13	9.21846e-12	20.2279
Srm	Srm	0.129697	8.2021	10.0063	2.21913e-13	9.24819e-12	19.6147
Cbx2	Cbx2	0.211121	4.64476	10.0005	2.26249e-13	9.40425e-12	19.9766
Gemin5	Gemin5	0.0910519	7.01514	10.0003	2.26388e-13	9.40425e-12	19.7008
Cdca7l	Cdca7l	0.100199	5.35265	9.99449	2.30756e-13	9.57025e-12	19.8345
Cxcl11	Cxcl11	-0.676023	1.76669	-9.98949	2.34594e-13	9.71376e-12	20.2492
Primpol	Primpol	-0.130994	4.21585	-9.98678	2.36698e-13	9.78517e-12	19.9168
Ddx60	Ddx60	-1.01671	4.58179	-9.97797	2.43676e-13	1.00575e-11	20.1255
Wdr83os	Wdr83os	0.139392	5.28515	9.97286	2.4782e-13	1.01922e-11	19.7685
4930402H24Rik	4930402H24Rik	-0.183396	5.50133	-9.97252	2.48099e-13	1.01922e-11	19.7621
Ifi205	Ifi205	-0.970513	0.843018	-9.97249	2.48128e-13	1.01922e-11	20.1876
Peg12	Peg12	0.211011	4.27182	9.96834	2.51541e-13	1.0316e-11	19.8851
Pphln1	Pphln1	0.117669	6.58557	9.96536	2.54031e-13	1.04015e-11	19.6126
Uaca	Uaca	-0.151769	6.71225	-9.96467	2.54608e-13	1.04086e-11	19.6323
Fbxo31	Fbxo31	0.14934	5.05428	9.96379	2.55352e-13	1.04225e-11	19.7623
Ccnd1	Ccnd1	0.180132	7.34323	9.95728	2.60893e-13	1.06318e-11	19.5889
Fam126a	Fam126a	-0.133304	5.39361	-9.95572	2.62241e-13	1.06698e-11	19.6977
Gpr137b-ps	Gpr137b-ps	0.189235	2.91625	9.9552	2.62698e-13	1.06716e-11	20.0334
Etohd2	Etohd2	-0.194068	3.72593	-9.9539	2.63829e-13	1.07006e-11	19.927
Lpar4	Lpar4	0.519774	-1.446	9.95254	2.6501e-13	1.07316e-11	20.0911
Tnfsf10	Tnfsf10	-0.651636	-0.561421	-9.95116	2.66222e-13	1.07638e-11	20.1136
Ptpdc1	Ptpdc1	-0.140386	3.73638	-9.95033	2.66953e-13	1.07764e-11	19.8866
Ifit1	Ifit1	-0.905942	6.08956	-9.942	2.74398e-13	1.10597e-11	19.7631
Tor3a	Tor3a	-0.477314	7.01148	-9.93227	2.83358e-13	1.14029e-11	19.4904
Map7d3	Map7d3	-0.474414	-1.25524	-9.93022	2.85288e-13	1.14627e-11	20.0069
Cln6	Cln6	-0.1154	4.68763	-9.92402	2.91192e-13	1.16817e-11	19.6706
Trim34b	Trim34b	-0.828033	3.58639	-9.91761	2.97428e-13	1.19133e-11	19.9871
Gm10052	Gm10052	0.116723	6.46286	9.91299	3.02007e-13	1.20779e-11	19.4661
Loxl2	Loxl2	-0.133855	7.01807	-9.90811	3.06915e-13	1.22464e-11	19.4139
Tap2	Tap2	-0.574438	4.97121	-9.90786	3.07171e-13	1.22464e-11	19.7514
Rnf149	Rnf149	0.119192	6.13879	9.9059	3.09169e-13	1.2307e-11	19.4419
Peli1	Peli1	-0.153144	5.60696	-9.90429	3.10823e-13	1.23538e-11	19.4952
Erap1	Erap1	-0.241157	5.85576	-9.90218	3.13e-13	1.24211e-11	19.4986
Gm46406	Gm46406	0.204012	3.63634	9.89761	3.17766e-13	1.25908e-11	19.7513
Cxcl10	Cxcl10	-0.545754	5.25856	-9.8864	3.29778e-13	1.30468e-11	19.5736
Igfbp4	Igfbp4	0.91792	3.11665	9.88262	3.33921e-13	1.31904e-11	19.8933
Pdzd8	Pdzd8	0.122028	6.98899	9.88177	3.34864e-13	1.32074e-11	19.3079
Gm46404	Gm46404	-0.260073	1.99264	-9.87973	3.37142e-13	1.3275e-11	19.8412
Pcyox1l	Pcyox1l	0.126619	4.36928	9.87891	3.38054e-13	1.3275e-11	19.5748
Rassf1	Rassf1	-0.179769	6.99786	-9.87885	3.38124e-13	1.3275e-11	19.2803
Podxl	Podxl	0.380892	1.27364	9.87818	3.38869e-13	1.3284e-11	19.8945
Ankrd1	Ankrd1	-0.214546	6.9578	-9.87193	3.45954e-13	1.35411e-11	19.2984
Sqle	Sqle	0.189784	6.12808	9.87014	3.4801e-13	1.36009e-11	19.3754
Pld2	Pld2	-0.17844	5.45857	-9.86835	3.50078e-13	1.3661e-11	19.4402
Wtap	Wtap	0.0967253	5.7969	9.86589	3.52943e-13	1.3752e-11	19.3648
Cdh2	Cdh2	-0.194759	7.05445	-9.86505	3.53932e-13	1.37697e-11	19.2586
Cdkl2	Cdkl2	-0.109007	4.89482	-9.8602	3.59658e-13	1.39713e-11	19.4415
Ifitm3	Ifitm3	-0.527893	7.65975	-9.85902	3.61065e-13	1.40049e-11	19.2297
Tcaf1	Tcaf1	-0.125163	5.28766	-9.85466	3.66321e-13	1.41874e-11	19.3967
Nudt18	Nudt18	-0.206812	4.01406	-9.84947	3.72681e-13	1.4412e-11	19.5011
Ip6k1	Ip6k1	-0.103856	6.61389	-9.84845	3.73943e-13	1.44391e-11	19.2275
Fzd8	Fzd8	-0.193373	3.29447	-9.83622	3.89405e-13	1.50137e-11	19.5947
Sfxn2	Sfxn2	-0.258524	4.01295	-9.82293	4.06964e-13	1.56672e-11	19.4759
Elmod2	Elmod2	-0.135204	4.36284	-9.82009	4.10804e-13	1.57914e-11	19.3578
Nmi	Nmi	-0.437699	4.2503	-9.81945	4.11677e-13	1.58014e-11	19.4623
Trim12c	Trim12c	-0.817689	4.16151	-9.81848	4.1301e-13	1.5829e-11	19.621
Gca	Gca	-0.466057	1.39972	-9.81328	4.202e-13	1.60806e-11	19.6826
Arfgap2	Arfgap2	-0.0724623	7.42351	-9.80082	4.37937e-13	1.67345e-11	18.9909
Gm45947	Gm45947	-0.469786	-2.66499	-9.79865	4.41106e-13	1.68304e-11	19.5986
Pdlim5	Pdlim5	-0.120528	7.26914	-9.79821	4.41753e-13	1.68304e-11	19.0166
Gm7592	Gm7592	-0.499508	-2.3849	-9.79067	4.52956e-13	1.72317e-11	19.5891
Derl1	Derl1	0.120064	6.71213	9.77944	4.70168e-13	1.78601e-11	18.9762
Xrn1	Xrn1	-0.229498	5.91948	-9.77821	4.72092e-13	1.79068e-11	19.0751
Luzp1	Luzp1	-0.0770972	7.85685	-9.77662	4.74591e-13	1.79752e-11	18.8907
Zkscan5	Zkscan5	-0.109432	3.62495	-9.77437	4.78151e-13	1.80834e-11	19.3099
Naip6	Naip6	-0.525246	-1.93279	-9.77356	4.79437e-13	1.81054e-11	19.536
Gm9917	Gm9917	-0.142381	6.15702	-9.77067	4.84066e-13	1.82292e-11	18.9937
Hsph1	Hsph1	0.149694	7.37533	9.77063	4.8413e-13	1.82292e-11	18.9438
Zhx3	Zhx3	-0.159189	3.64631	-9.76858	4.87435e-13	1.83268e-11	19.2919
Gsdme	Gsdme	0.174077	4.34356	9.7649	4.93443e-13	1.85041e-11	19.1932
Ifit1bl2	Ifit1bl2	-1.03272	1.37793	-9.76481	4.93586e-13	1.85041e-11	19.5001
Gm32013	Gm32013	0.160599	4.36051	9.74882	5.20541e-13	1.94862e-11	19.1358
Mfsd2a	Mfsd2a	0.215544	2.98749	9.74458	5.27925e-13	1.9734e-11	19.3409
Kdm5d	Kdm5d	-0.126678	4.88817	-9.74271	5.31226e-13	1.98286e-11	19.038
Cdc42ep3	Cdc42ep3	-0.108636	5.06682	-9.74211	5.32284e-13	1.98393e-11	19.0241
Stk38l	Stk38l	-0.12325	4.48923	-9.7357	5.43764e-13	2.02379e-11	19.0695
Ate1	Ate1	-0.0941245	5.72858	-9.73403	5.46795e-13	2.03214e-11	18.9048
Atad2b	Atad2b	-0.119855	5.29249	-9.73341	5.47929e-13	2.03342e-11	18.9658
Oas1c	Oas1c	-0.832191	1.68155	-9.73274	5.49145e-13	2.035e-11	19.393
Gm26797	Gm26797	-0.820479	1.08943	-9.72059	5.718e-13	2.11591e-11	19.3535
Lgals8	Lgals8	-0.372274	7.2385	-9.71927	5.74332e-13	2.12223e-11	18.749
B2m	B2m	-0.414907	8.84565	-9.70562	6.01031e-13	2.2177e-11	18.5961
Rims2	Rims2	-0.210124	3.96639	-9.69687	6.18803e-13	2.28001e-11	19.0149
Sfmbt1	Sfmbt1	-0.131142	5.10426	-9.69204	6.28845e-13	2.3137e-11	18.8537
Synrg	Synrg	-0.122822	5.21166	-9.69132	6.30374e-13	2.31602e-11	18.8229
Bpgm	Bpgm	0.169742	4.35283	9.69073	6.31594e-13	2.31719e-11	18.9429
Kif3b	Kif3b	-0.0770441	6.26554	-9.68883	6.35607e-13	2.3286e-11	18.7195
Gm11714	Gm11714	0.486258	-2.62372	9.68526	6.43216e-13	2.35008e-11	19.2285
Clec16a	Clec16a	-0.0898851	5.41566	-9.68523	6.43295e-13	2.35008e-11	18.787
Dcp2	Dcp2	-0.213596	6.97761	-9.68406	6.45801e-13	2.35589e-11	18.6583
Aamp	Aamp	0.0902075	6.75148	9.68287	6.48378e-13	2.36195e-11	18.6711
Oasl2	Oasl2	-0.97167	6.52779	-9.68104	6.52347e-13	2.37305e-11	18.8947
Grb10	Grb10	1.03179	2.11975	9.6771	6.60956e-13	2.40098e-11	19.2364
Cep290	Cep290	-0.135728	5.26644	-9.67451	6.6669e-13	2.41839e-11	18.7675
Adcy9	Adcy9	-0.141761	3.36457	-9.67335	6.69276e-13	2.42436e-11	19.0194
Dyrk4	Dyrk4	0.406969	-3.18038	9.66997	6.76865e-13	2.4463e-11	19.1435
Arhgef2	Arhgef2	0.134194	8.01928	9.66981	6.77232e-13	2.4463e-11	18.4968
Tlr3	Tlr3	-0.779738	4.35939	-9.66492	6.88362e-13	2.48302e-11	19.058
Ranbp9	Ranbp9	-0.0863528	5.76148	-9.66291	6.92992e-13	2.49623e-11	18.6768
Tmem240	Tmem240	0.239238	1.76827	9.66136	6.96591e-13	2.50569e-11	19.1518
Brox	Brox	-0.0862742	6.08154	-9.65008	7.23313e-13	2.59818e-11	18.6014
Aldh2	Aldh2	0.136224	6.89766	9.64167	7.439e-13	2.6684e-11	18.521
Hoxb2	Hoxb2	0.517465	-2.21734	9.63273	7.66441e-13	2.74544e-11	19.061
Zfand5	Zfand5	0.0757076	5.7336	9.62462	7.87467e-13	2.81684e-11	18.5625
Kif4	Kif4	-0.0673684	6.4594	-9.61914	8.02035e-13	2.86497e-11	18.4761
Sik3	Sik3	-0.132695	6.73816	-9.61616	8.10066e-13	2.88965e-11	18.4493
Pdxk	Pdxk	0.194251	4.36797	9.61347	8.17381e-13	2.91171e-11	18.6914
Zup1	Zup1	-0.192473	3.55636	-9.60595	8.38163e-13	2.97701e-11	18.7676
Fam110b	Fam110b	-0.276614	2.55864	-9.60564	8.39044e-13	2.97701e-11	18.9212
Synj1	Synj1	-0.15013	5.06575	-9.60559	8.3918e-13	2.97701e-11	18.5921
Ttc27	Ttc27	0.126388	4.85318	9.60039	8.53887e-13	3.02501e-11	18.5622
Scarb2	Scarb2	-0.272048	5.71187	-9.5937	8.73207e-13	3.08921e-11	18.4833
Rab43	Rab43	-0.0985822	5.38793	-9.58602	8.95918e-13	3.16521e-11	18.4764
Trim66	Trim66	0.44016	-0.249117	9.58284	9.05507e-13	3.1947e-11	18.8511
Os9	Os9	-0.0909797	7.15363	-9.5713	9.41148e-13	3.31591e-11	18.2576
Uhrf1	Uhrf1	0.111589	7.75939	9.56152	9.72484e-13	3.42163e-11	18.1839
Gm36236	Gm36236	-0.228701	2.13007	-9.55784	9.84523e-13	3.45926e-11	18.8015
Spats2	Spats2	0.134844	6.08496	9.55586	9.91078e-13	3.47755e-11	18.2899
Thbs1	Thbs1	-0.234216	8.31079	-9.54861	1.01545e-12	3.5555e-11	18.1238
Pold3	Pold3	-0.0828934	5.45246	-9.54843	1.01606e-12	3.5555e-11	18.3224
Snx13	Snx13	-0.0837869	5.27482	-9.54574	1.02522e-12	3.58271e-11	18.3342
H2aj	H2aj	0.137204	6.12344	9.54405	1.03106e-12	3.59822e-11	18.245
Lins1	Lins1	0.109229	4.09502	9.53891	1.04897e-12	3.65577e-11	18.4381
H2-T22	H2-T22	-0.419212	6.35998	-9.53758	1.05364e-12	3.6671e-11	18.2774
Cep128	Cep128	-0.155601	3.57621	-9.53375	1.06724e-12	3.70943e-11	18.543
Igtp	Igtp	-1.00429	5.07596	-9.53052	1.07887e-12	3.74479e-11	18.5872
Foxn2	Foxn2	0.131546	5.16924	9.52585	1.09589e-12	3.79875e-11	18.2834
Lrch1	Lrch1	-0.193743	3.33014	-9.52393	1.10297e-12	3.81815e-11	18.5571
Ifi27l2b	Ifi27l2b	-0.531446	-1.515	-9.51922	1.12051e-12	3.87364e-11	18.717
Tmeff1	Tmeff1	0.187515	4.87976	9.51799	1.12516e-12	3.88452e-11	18.2884
Ermp1	Ermp1	0.112093	6.0846	9.51597	1.13278e-12	3.90558e-11	18.1741
Pnpt1	Pnpt1	-0.241795	6.15584	-9.51318	1.14345e-12	3.93711e-11	18.1437
Limd2	Limd2	0.216637	5.66372	9.51104	1.15169e-12	3.96018e-11	18.187
Pip4k2a	Pip4k2a	-0.155653	4.56726	-9.50238	1.18562e-12	4.07141e-11	18.307
Il6	Il6	-0.58513	-0.801382	-9.4963	1.21004e-12	4.14974e-11	18.6223
Aopep	Aopep	-0.16911	4.75618	-9.49457	1.21708e-12	4.16832e-11	18.2752
Irf7	Irf7	-1.06048	6.05903	-9.49225	1.22659e-12	4.19532e-11	18.3585
Foxm1	Foxm1	-0.0697166	7.71637	-9.48701	1.24836e-12	4.26414e-11	17.9429
H2-T24	H2-T24	-0.860398	2.09991	-9.48545	1.25492e-12	4.28085e-11	18.6088
H2-Bl	H2-Bl	0.612513	-0.932199	9.4799	1.27849e-12	4.3555e-11	18.5465
Nkrf	Nkrf	0.109241	4.9727	9.47893	1.28268e-12	4.36258e-11	18.1408
Atp2a3	Atp2a3	0.375407	1.04088	9.47863	1.28396e-12	4.36258e-11	18.5819
Sox4	Sox4	0.168278	6.28551	9.47025	1.32059e-12	4.48114e-11	18.0055
Gm36043	Gm36043	-0.656589	-0.217501	-9.46308	1.35281e-12	4.58442e-11	18.528
Ccn1	Ccn1	-0.186412	8.96028	-9.45977	1.36792e-12	4.62954e-11	17.7429
Prdx6	Prdx6	0.144079	6.858	9.45313	1.39876e-12	4.72769e-11	17.88
Pla2g12a	Pla2g12a	0.157291	4.47444	9.45146	1.40667e-12	4.7482e-11	18.0728
9430060I03Rik	9430060I03Rik	0.185275	2.36133	9.44995	1.41381e-12	4.76606e-11	18.4053
Stxbp2	Stxbp2	-0.145973	5.69999	-9.44054	1.45925e-12	4.9128e-11	17.9519
H2-Q6	H2-Q6	-0.817618	0.528025	-9.43936	1.46502e-12	4.92579e-11	18.4469
H2-Q5	H2-Q5	-0.895918	1.02522	-9.43423	1.49052e-12	4.9988e-11	18.4312
Vgll3	Vgll3	-0.138506	7.03665	-9.43421	1.49062e-12	4.9988e-11	17.8041
Dnajb4	Dnajb4	-0.0959346	5.2312	-9.43181	1.50268e-12	5.02833e-11	17.9767
Parp14	Parp14	-1.00001	6.07462	-9.43168	1.50333e-12	5.02833e-11	18.1523
Srms	Srms	-0.409883	-2.71843	-9.42767	1.52376e-12	5.09007e-11	18.3867
Prepl	Prepl	0.118083	5.38826	9.42484	1.5383e-12	5.13199e-11	17.9241
Alas1	Alas1	-0.0906533	5.59871	-9.42013	1.56289e-12	5.20726e-11	17.8746
Utp4	Utp4	0.0917073	7.00184	9.41872	1.57034e-12	5.22223e-11	17.7498
Trappc8	Trappc8	-0.117231	5.82645	-9.41851	1.57143e-12	5.22223e-11	17.854
Flot1	Flot1	0.159056	4.51737	9.41375	1.59679e-12	5.29965e-11	17.9963
Mlkl	Mlkl	-0.319979	5.8117	-9.39133	1.72192e-12	5.70759e-11	17.7948
Acp6	Acp6	0.120715	3.76842	9.38833	1.73945e-12	5.75828e-11	17.9306
Trim35	Trim35	0.138909	7.58294	9.38757	1.74391e-12	5.76263e-11	17.5888
Arid5a	Arid5a	0.138192	5.15239	9.38734	1.74524e-12	5.76263e-11	17.7691
Parp6	Parp6	-0.160621	3.55218	-9.38095	1.78317e-12	5.88035e-11	18.0162
Ago4	Ago4	-0.214888	2.48448	-9.37814	1.80015e-12	5.92877e-11	18.1561
Gm52723	Gm52723	-0.197884	1.8518	-9.36491	1.88219e-12	6.19104e-11	18.1606
Ndst3	Ndst3	0.309253	1.56539	9.36211	1.90007e-12	6.24186e-11	18.1917
Pttg1	Pttg1	-0.231381	3.70597	-9.35662	1.93551e-12	6.35018e-11	17.9465
Cyp26c1	Cyp26c1	-0.473317	-2.22111	-9.34854	1.98897e-12	6.51669e-11	18.148
C2cd2	C2cd2	-0.102475	3.95491	-9.34819	1.99132e-12	6.51669e-11	17.8574
Zfp53	Zfp53	0.139641	3.3751	9.3467	2.00138e-12	6.54131e-11	17.9463
Mepce	Mepce	0.067669	6.78916	9.34399	2.0197e-12	6.59281e-11	17.5173
Elf1	Elf1	-0.237551	5.84481	-9.34202	2.03318e-12	6.62841e-11	17.6144
Ifi27	Ifi27	-0.359724	6.58907	-9.33515	2.08082e-12	6.77515e-11	17.5104
Alcam	Alcam	0.15731	5.33879	9.33181	2.1044e-12	6.84328e-11	17.6181
Rab11fip2	Rab11fip2	-0.126084	5.17699	-9.3288	2.1259e-12	6.90449e-11	17.61
Diaph1	Diaph1	-0.0942179	7.12601	-9.32801	2.13158e-12	6.91421e-11	17.4365
Ppard	Ppard	0.105744	6.3497	9.32652	2.14229e-12	6.9402e-11	17.5116
Plod2	Plod2	-0.100205	6.65913	-9.32586	2.14712e-12	6.94712e-11	17.4661
Bbs1	Bbs1	-0.147005	3.81073	-9.32057	2.18574e-12	7.06321e-11	17.7628
Smo	Smo	0.0913214	7.27204	9.31666	2.21476e-12	7.14801e-11	17.398
Ppp1r15a	Ppp1r15a	0.162329	6.17144	9.31531	2.2249e-12	7.17175e-11	17.3856
Spata6	Spata6	-0.138452	4.51268	-9.31155	2.25335e-12	7.25438e-11	17.6264
Mcfd2	Mcfd2	0.142481	6.30952	9.31094	2.258e-12	7.26026e-11	17.4426
Rtp4	Rtp4	-0.857987	5.37496	-9.30705	2.28786e-12	7.34202e-11	17.7515
Inpp1	Inpp1	-0.202309	4.69728	-9.30688	2.28913e-12	7.34202e-11	17.6186
Nop2	Nop2	0.083285	8.09165	9.30054	2.3387e-12	7.48871e-11	17.2574
Ifi207	Ifi207	-0.552261	-0.576822	-9.30029	2.34068e-12	7.48871e-11	17.9838
Mon2	Mon2	-0.0851075	6.48031	-9.29946	2.34721e-12	7.50031e-11	17.3993
Ypel3	Ypel3	0.214505	3.04591	9.29171	2.40949e-12	7.68976e-11	17.773
Ccpg1	Ccpg1	-0.0973504	4.5877	-9.27898	2.51534e-12	8.01764e-11	17.5198
Gm30470	Gm30470	-0.167191	4.59398	-9.2771	2.53139e-12	8.05884e-11	17.5201
Ghitm	Ghitm	0.148529	8.16061	9.27543	2.54567e-12	8.09428e-11	17.1355
Nog	Nog	-0.357856	2.97919	-9.27507	2.54882e-12	8.09432e-11	17.7739
Nek9	Nek9	-0.0963975	7.43157	-9.27048	2.58867e-12	8.21074e-11	17.2094
Whamm	Whamm	-0.215487	3.98329	-9.2634	2.65141e-12	8.39938e-11	17.5694
Sft2d2	Sft2d2	0.113102	5.62498	9.26176	2.66607e-12	8.43545e-11	17.3185
Syk	Syk	-0.12966	5.66196	-9.25354	2.74126e-12	8.66272e-11	17.3617
Trim14	Trim14	-0.87846	2.51315	-9.25183	2.75717e-12	8.70232e-11	17.838
Nln	Nln	0.0773518	5.59995	9.24505	2.82114e-12	8.89332e-11	17.3148
Flt4	Flt4	-0.3933	1.76173	-9.2419	2.85136e-12	8.97761e-11	17.8032
Pelp1	Pelp1	0.0700795	7.14076	9.23624	2.90646e-12	9.13992e-11	17.1228
Pou3f1	Pou3f1	-0.43743	0.990579	-9.23564	2.91241e-12	9.14745e-11	17.7886
Chd5	Chd5	0.349038	1.71615	9.23492	2.91947e-12	9.15846e-11	17.7621
Arhgap10	Arhgap10	-0.145591	5.36208	-9.22853	2.98327e-12	9.34722e-11	17.2739
Pign	Pign	0.0970528	5.63548	9.21989	3.07185e-12	9.61306e-11	17.1828
Fbxw9	Fbxw9	-0.13502	4.01445	-9.21634	3.10901e-12	9.71755e-11	17.3882
Bhlhe41	Bhlhe41	-0.211585	1.84779	-9.21486	3.12465e-12	9.7546e-11	17.6544
Gm11538	Gm11538	-0.658357	0.00390374	-9.2134	3.14013e-12	9.79105e-11	17.7056
Akap12	Akap12	-0.180159	6.58072	-9.21196	3.15545e-12	9.82691e-11	17.1044
Mrps10	Mrps10	0.0829998	5.56076	9.20718	3.20691e-12	9.97512e-11	17.1573
Angptl2	Angptl2	0.165906	6.96221	9.19855	3.30206e-12	1.02587e-10	17.0471
Eif4e2	Eif4e2	0.0827866	6.52634	9.19468	3.34564e-12	1.03816e-10	17.0291
Bst2	Bst2	-0.858132	7.03158	-9.19342	3.36001e-12	1.04136e-10	17.1299
Tbc1d16	Tbc1d16	0.185733	5.1679	9.18738	3.42948e-12	1.06131e-10	17.1588
Gja1	Gja1	0.116316	6.74578	9.18711	3.43263e-12	1.06131e-10	16.9933
Amz1	Amz1	0.355182	0.0600074	9.1747	3.58005e-12	1.10556e-10	17.587
Uchl1	Uchl1	0.272765	3.61465	9.16502	3.6996e-12	1.14112e-10	17.2728
Mppe1	Mppe1	-0.135718	3.59786	-9.16464	3.70429e-12	1.1412e-10	17.3092
Gbp6	Gbp6	-0.772007	0.088156	-9.16192	3.73863e-12	1.1504e-10	17.5443
Ube2i	Ube2i	0.0910853	7.99783	9.15933	3.77167e-12	1.15918e-10	16.7845
H2-Q7	H2-Q7	-0.630237	-0.03039	-9.15798	3.78902e-12	1.16313e-10	17.5123
Mmd	Mmd	0.227653	5.59029	9.15286	3.85534e-12	1.18207e-10	16.991
Rab3gap2	Rab3gap2	-0.0871438	6.05081	-9.14564	3.95101e-12	1.20997e-10	16.9084
Ercc5	Ercc5	-0.100896	4.44064	-9.14287	3.98826e-12	1.21992e-10	17.0552
Micos13	Micos13	0.229466	4.45078	9.14067	4.01825e-12	1.22764e-10	17.0671
Wdr43	Wdr43	0.0957697	7.54207	9.13951	4.03406e-12	1.23101e-10	16.7475
Ifi47	Ifi47	-1.03364	2.3954	-9.13916	4.03884e-12	1.23101e-10	17.4679
Plpp6	Plpp6	-0.107532	4.22759	-9.13796	4.05531e-12	1.23457e-10	17.0589
Rad1	Rad1	0.111951	4.36639	9.13511	4.09468e-12	1.24508e-10	17.0308
Scpep1os	Scpep1os	0.132065	3.79656	9.13263	4.12942e-12	1.25416e-10	17.1063
Apof	Apof	-0.583323	-0.959881	-9.13141	4.14647e-12	1.25786e-10	17.443
D130017N08Rik	D130017N08Rik	0.503176	-1.68606	9.12445	4.24562e-12	1.28642e-10	17.4097
Cd320	Cd320	0.247091	4.23992	9.12385	4.25439e-12	1.2865e-10	17.0406
Rsad2	Rsad2	-1.00047	5.32561	-9.12361	4.2578e-12	1.2865e-10	17.1722
Ehmt1	Ehmt1	0.0922556	5.78676	9.1234	4.26087e-12	1.2865e-10	16.8731
Zc3h7a	Zc3h7a	-0.197495	6.46222	-9.12263	4.27204e-12	1.28837e-10	16.8143
Fastkd5	Fastkd5	0.112791	4.76256	9.11818	4.33705e-12	1.30644e-10	16.9244
Golim4	Golim4	0.0915467	6.9291	9.11482	4.38684e-12	1.31892e-10	16.7313
Isg15	Isg15	-0.729005	6.45043	-9.11469	4.38871e-12	1.31892e-10	16.8568
Wwc2	Wwc2	-0.10083	7.55288	-9.11355	4.40577e-12	1.3225e-10	16.6715
Gvin-ps1	Gvin-ps1	-0.549086	-1.39406	-9.10988	4.46106e-12	1.33754e-10	17.3718
Acbd4	Acbd4	-0.14006	4.07195	-9.10675	4.50883e-12	1.35029e-10	17.0094
Ppp2r2a	Ppp2r2a	-0.0745232	7.2501	-9.10323	4.56305e-12	1.36494e-10	16.6515
Mex3b	Mex3b	0.175253	3.91462	9.09858	4.63569e-12	1.38506e-10	17.0091
Ccdc82	Ccdc82	-0.22073	5.25991	-9.09684	4.66322e-12	1.39167e-10	16.8443
Slc25a33	Slc25a33	0.169317	4.97548	9.09391	4.70979e-12	1.40394e-10	16.7969
Etnk1	Etnk1	-0.202461	7.448	-9.09024	4.76902e-12	1.41996e-10	16.6154
Klhdc3	Klhdc3	0.127542	6.77445	9.08224	4.90041e-12	1.45739e-10	16.6357
Pacsin3	Pacsin3	-0.105613	5.25714	-9.07191	5.07565e-12	1.50777e-10	16.7537
Zbtb4	Zbtb4	-0.190527	4.49338	-9.06802	5.14328e-12	1.5261e-10	16.877
Ifna5	Ifna5	-0.494429	-2.60199	-9.06709	5.15957e-12	1.52917e-10	17.225
Xaf1	Xaf1	-1.07488	5.04742	-9.06513	5.19415e-12	1.53624e-10	17.0679
Cmah	Cmah	-0.265074	1.57017	-9.06506	5.19537e-12	1.53624e-10	17.178
Intu	Intu	-0.123426	3.86572	-9.04382	5.58484e-12	1.64951e-10	16.8348
9930111J21Rik1	9930111J21Rik1	-0.780085	0.844846	-9.04121	5.6346e-12	1.6623e-10	17.1352
Gm41537	Gm41537	-0.489075	-1.88636	-9.038	5.69665e-12	1.67869e-10	17.1287
Cntln	Cntln	-0.149078	4.80163	-9.03584	5.73868e-12	1.68914e-10	16.6632
Tmem126a	Tmem126a	0.174865	4.12012	9.03501	5.75494e-12	1.69199e-10	16.7134
Gm43305	Gm43305	-0.317123	0.97359	-9.03305	5.7935e-12	1.70139e-10	17.1139
Rnmt	Rnmt	0.105603	5.87197	9.03239	5.80651e-12	1.70295e-10	16.5209
Ajuba	Ajuba	-0.0795671	8.19789	-9.03211	5.81206e-12	1.70295e-10	16.3403
Cbr3	Cbr3	0.431388	0.985734	9.03072	5.8397e-12	1.70911e-10	17.109
Senp6	Senp6	-0.0866315	6.61491	-9.01699	6.1192e-12	1.78888e-10	16.4054
Il15ra	Il15ra	-0.279346	4.20642	-9.01191	6.22612e-12	1.81807e-10	16.7419
Wasf3	Wasf3	0.434902	1.45591	9.00479	6.37898e-12	1.86059e-10	17.0158
Napg	Napg	-0.0812029	5.36737	-8.99477	6.60064e-12	1.92307e-10	16.454
Dcun1d4	Dcun1d4	0.10809	4.291	8.99438	6.60937e-12	1.92344e-10	16.5858
Hcfc2	Hcfc2	-0.110106	5.18864	-8.99338	6.63203e-12	1.92785e-10	16.4643
Ssx2ip	Ssx2ip	0.0890433	5.87982	8.99151	6.67453e-12	1.93802e-10	16.39
Il34	Il34	0.230447	2.46622	8.98763	6.76331e-12	1.96159e-10	16.8929
Unc5c	Unc5c	-0.502659	2.43824	-8.98714	6.77466e-12	1.96267e-10	16.9268
Gbp2	Gbp2	-0.929939	3.34512	-8.98061	6.92727e-12	2.00463e-10	16.9068
Dgkd	Dgkd	0.0971259	6.39287	8.9751	7.05853e-12	2.04032e-10	16.2916
Gpr39	Gpr39	0.347229	1.86521	8.97428	7.07841e-12	2.04288e-10	16.8793
Tgfb1i1	Tgfb1i1	-0.128238	6.56483	-8.97408	7.08326e-12	2.04288e-10	16.2748
Hmx3	Hmx3	0.494986	-2.81449	8.96862	7.21638e-12	2.07895e-10	16.892
Socs1	Socs1	-0.207442	4.12074	-8.96749	7.24423e-12	2.08464e-10	16.5827
Asah2	Asah2	-0.211571	4.03137	-8.96505	7.30499e-12	2.09978e-10	16.5608
Stxbp1	Stxbp1	-0.103866	6.94505	-8.96167	7.38964e-12	2.12174e-10	16.228
Ddx31	Ddx31	0.0950042	4.69186	8.95995	7.43312e-12	2.13185e-10	16.4087
Cep126	Cep126	-0.133548	4.11585	-8.9589	7.45981e-12	2.13712e-10	16.4463
Tgtp1	Tgtp1	-0.975561	1.62886	-8.95728	7.50109e-12	2.14656e-10	16.8579
Gbp3	Gbp3	-0.955033	5.33715	-8.95457	7.57087e-12	2.16413e-10	16.5957
Slc31a2	Slc31a2	-0.155584	3.22047	-8.95113	7.66032e-12	2.18727e-10	16.6167
Rbbp5	Rbbp5	0.0880646	5.60099	8.94966	7.69898e-12	2.19428e-10	16.2746
Chst14	Chst14	0.0986889	4.96499	8.94954	7.70193e-12	2.19428e-10	16.3679
Kdm4c	Kdm4c	-0.110943	4.94249	-8.94918	7.71145e-12	2.19457e-10	16.3217
Tmem74	Tmem74	0.326415	1.26745	8.94626	7.78885e-12	2.21415e-10	16.8051
Stag1	Stag1	-0.0800774	6.12582	-8.94241	7.8918e-12	2.24094e-10	16.1955
Cad	Cad	0.109083	8.62098	8.94165	7.91247e-12	2.24434e-10	16.0048
Ube4b	Ube4b	0.0919835	6.867	8.93837	8.00147e-12	2.26635e-10	16.1341
Glis3	Glis3	-0.168794	5.32982	-8.93814	8.0077e-12	2.26635e-10	16.2894
Pip4k2b	Pip4k2b	0.0760106	6.62899	8.93407	8.11992e-12	2.29559e-10	16.1528
Fam185a	Fam185a	0.104506	4.37443	8.93316	8.14506e-12	2.30018e-10	16.3471
Ppp1r3f	Ppp1r3f	-0.173132	3.55954	-8.93149	8.19168e-12	2.31081e-10	16.4567
Glrp1	Glrp1	0.455695	-1.98936	8.92932	8.25285e-12	2.32552e-10	16.7513
Ubn1	Ubn1	-0.0689079	6.29869	-8.92886	8.26566e-12	2.32658e-10	16.1389
Edn1	Edn1	-0.279614	1.81045	-8.92832	8.28085e-12	2.32831e-10	16.7067
Pimreg	Pimreg	0.114862	5.82633	8.92734	8.30865e-12	2.33148e-10	16.2052
Glcci1	Glcci1	-0.138529	4.05734	-8.92729	8.31022e-12	2.33148e-10	16.4346
Tmem185b	Tmem185b	0.231136	3.59513	8.92487	8.37916e-12	2.34826e-10	16.4441
Ccl5	Ccl5	-0.316128	3.8746	-8.92364	8.41457e-12	2.35562e-10	16.4676
Uchl1os	Uchl1os	0.241244	2.414	8.90341	9.01686e-12	2.52149e-10	16.5386
Twist2	Twist2	0.141752	6.27788	8.89754	9.19968e-12	2.56982e-10	16.044
Wwtr1	Wwtr1	0.079516	7.05018	8.89714	9.21209e-12	2.5705e-10	15.9625
Mfn2	Mfn2	-0.0584417	7.19161	-8.89528	9.271e-12	2.58143e-10	15.9526
Dipk1b	Dipk1b	0.227792	3.28824	8.89527	9.27128e-12	2.58143e-10	16.4349
Mtmr1	Mtmr1	-0.120593	5.01642	-8.89132	9.39749e-12	2.61374e-10	16.1315
Mfsd6	Mfsd6	-0.398382	2.1838	-8.89059	9.42092e-12	2.61743e-10	16.5611
Fbxw4	Fbxw4	-0.0948929	5.04696	-8.88915	9.46733e-12	2.62749e-10	16.1108
Bpnt2	Bpnt2	0.089555	7.29995	8.8866	9.5502e-12	2.64764e-10	15.9237
Gm12867	Gm12867	0.121873	4.53263	8.88441	9.62229e-12	2.66475e-10	16.2002
Fcrlb	Fcrlb	0.455242	-2.25348	8.88314	9.66414e-12	2.67347e-10	16.6
Cachd1	Cachd1	-0.117217	5.17205	-8.87742	9.85495e-12	2.72333e-10	16.0945
Cd9	Cd9	0.132589	6.38578	8.86901	1.01426e-11	2.79982e-10	15.9549
Pwp2	Pwp2	0.078871	6.93088	8.86685	1.02181e-11	2.81764e-10	15.8734
Larp4	Larp4	0.113324	7.64495	8.8626	1.03678e-11	2.85585e-10	15.8
Robo3	Robo3	-0.474267	0.213478	-8.86005	1.04588e-11	2.8764e-10	16.5166
Sting1	Sting1	-0.0973848	5.88597	-8.85988	1.04647e-11	2.8764e-10	15.9668
Tor1aip2	Tor1aip2	-0.203353	7.81243	-8.8565	1.05866e-11	2.90681e-10	15.7683
Pard3b	Pard3b	-0.377277	0.906192	-8.85369	1.06889e-11	2.93177e-10	16.5165
Phlda1	Phlda1	-0.215351	7.2043	-8.85082	1.07946e-11	2.95632e-10	15.8051
Foxc2	Foxc2	0.236122	2.80463	8.85063	1.08014e-11	2.95632e-10	16.3384
Mogs	Mogs	0.073166	7.23095	8.84954	1.0842e-11	2.96427e-10	15.7848
Gm52041	Gm52041	0.0900188	5.26136	8.84865	1.08748e-11	2.9701e-10	15.9682
C130074G19Rik	C130074G19Rik	0.417417	-0.291644	8.8472	1.09292e-11	2.98179e-10	16.4571
Josd1	Josd1	0.0850151	7.04146	8.84572	1.09845e-11	2.99373e-10	15.7817
Rnf213	Rnf213	-0.537701	8.87955	-8.84188	1.113e-11	3.03017e-10	15.6809
Hip1r	Hip1r	-0.119127	6.74828	-8.84138	1.11492e-11	3.03218e-10	15.815
Lmln	Lmln	-0.162147	3.35288	-8.83938	1.12258e-11	3.0498e-10	16.2216
Grn	Grn	-0.186006	7.54395	-8.83823	1.12702e-11	3.05864e-10	15.7459
Hgh1	Hgh1	0.109359	6.17118	8.83322	1.1465e-11	3.10821e-10	15.8135
Mark3	Mark3	-0.0665669	6.96264	-8.83283	1.14805e-11	3.10915e-10	15.7512
Fndc4	Fndc4	0.143268	4.7486	8.83063	1.15672e-11	3.12934e-10	15.9723
Nsd3	Nsd3	-0.092785	6.96404	-8.82953	1.16109e-11	3.13786e-10	15.742
Oas3	Oas3	-1.13411	6.15193	-8.82815	1.16662e-11	3.1495e-10	16.1262
Rbis	Rbis	0.135228	4.14857	8.82768	1.16847e-11	3.15121e-10	16.062
Gm28364	Gm28364	0.089566	5.77605	8.82715	1.1706e-11	3.15365e-10	15.8483
Mief1	Mief1	0.0942857	6.09746	8.82666	1.17258e-11	3.15566e-10	15.8075
Gna13	Gna13	-0.0952681	6.92784	-8.82224	1.19048e-11	3.2005e-10	15.7097
Anxa4	Anxa4	-0.0891196	6.40291	-8.81515	1.21973e-11	3.27573e-10	15.756
Mrs2	Mrs2	-0.0912266	5.77409	-8.8135	1.22666e-11	3.2909e-10	15.8067
Hoxb6	Hoxb6	0.667425	-0.824133	8.80481	1.26377e-11	3.38694e-10	16.3516
Tbl2	Tbl2	0.0863271	5.49858	8.79097	1.3252e-11	3.54787e-10	15.7501
Arsb	Arsb	-0.128977	6.21913	-8.78737	1.34165e-11	3.58818e-10	15.6772
Gm10840	Gm10840	0.248763	3.13594	8.7846	1.35446e-11	3.6187e-10	16.0641
Odf2l	Odf2l	-0.131053	4.75042	-8.78002	1.37594e-11	3.67226e-10	15.7997
Arih1	Arih1	-0.0900007	7.51701	-8.77694	1.39056e-11	3.70744e-10	15.506
Plk2	Plk2	-0.152125	8.23308	-8.76972	1.42543e-11	3.79647e-10	15.4555
Naa10	Naa10	0.132779	5.59647	8.76931	1.42743e-11	3.79787e-10	15.6636
Cdkl5	Cdkl5	-0.275547	1.14876	-8.769	1.42894e-11	3.79798e-10	16.2268
Chd1l	Chd1l	0.0893755	4.44565	8.76808	1.43347e-11	3.80609e-10	15.7774
Gas2	Gas2	0.163129	3.59776	8.76603	1.44357e-11	3.82897e-10	15.9185
Sh3glb1	Sh3glb1	-0.0743969	7.66356	-8.7652	1.4477e-11	3.83595e-10	15.4613
Ndel1	Ndel1	-0.105493	6.06769	-8.76341	1.45663e-11	3.85408e-10	15.5831
Mdp1	Mdp1	-0.0989693	4.63881	-8.76323	1.45753e-11	3.85408e-10	15.7535
Parp11	Parp11	-0.377937	4.54635	-8.74756	1.53814e-11	4.06286e-10	15.7641
Mras	Mras	-0.143578	4.97977	-8.74727	1.53964e-11	4.06286e-10	15.6571
Trp53	Trp53	0.0634888	8.24835	8.74555	1.54878e-11	4.08279e-10	15.3452
Cables2	Cables2	-0.104931	5.10281	-8.74388	1.55765e-11	4.10198e-10	15.632
Tomm70a	Tomm70a	0.0905955	7.77598	8.74356	1.55939e-11	4.10236e-10	15.3747
Dnajb5	Dnajb5	-0.131302	3.96639	-8.74211	1.56719e-11	4.11868e-10	15.8064
Oas1b	Oas1b	-1.04079	3.50596	-8.73808	1.58901e-11	4.17175e-10	16.0949
2010204K13Rik	2010204K13Rik	0.253764	1.91074	8.72598	1.65645e-11	4.34438e-10	16.0131
Gbp7	Gbp7	-0.964318	4.95848	-8.72426	1.6663e-11	4.36577e-10	15.8887
Ptbp2	Ptbp2	0.127679	5.56669	8.72388	1.66846e-11	4.36616e-10	15.4929
Nif3l1	Nif3l1	0.145955	5.20463	8.72364	1.66984e-11	4.36616e-10	15.5444
Psmb8	Psmb8	-0.804725	4.50061	-8.72046	1.68819e-11	4.40967e-10	15.8776
Hoxb7	Hoxb7	0.565157	-0.907516	8.71764	1.70466e-11	4.44819e-10	16.0609
Cep85	Cep85	-0.0703131	5.62487	-8.71484	1.72115e-11	4.48665e-10	15.4685
Nadk2	Nadk2	0.105323	5.15626	8.7119	1.73858e-11	4.52752e-10	15.5126
Cr1l	Cr1l	0.158815	4.52033	8.70308	1.79216e-11	4.66061e-10	15.5377
Col5a2	Col5a2	-0.0970873	8.98703	-8.70289	1.79331e-11	4.66061e-10	15.1493
Gm31305	Gm31305	0.139	2.919	8.70247	1.79588e-11	4.66143e-10	15.7598
Pus7	Pus7	0.0860645	5.93271	8.70225	1.79724e-11	4.66143e-10	15.3946
Noct	Noct	-0.135051	6.25871	-8.70125	1.80347e-11	4.67287e-10	15.3661
Golga5	Golga5	-0.077679	5.36219	-8.70005	1.8109e-11	4.68741e-10	15.4359
Trim32	Trim32	0.0894787	6.03381	8.69554	1.83919e-11	4.75587e-10	15.3559
Atp5g1	Atp5g1	0.172119	6.14516	8.69456	1.8454e-11	4.76714e-10	15.3497
Hspb6	Hspb6	0.107469	4.69347	8.69249	1.85861e-11	4.79645e-10	15.4879
Nemp1	Nemp1	-0.0975985	5.86046	-8.68465	1.90943e-11	4.92267e-10	15.3437
Gm20319	Gm20319	-0.178857	2.22742	-8.67831	1.95156e-11	5.02625e-10	15.8318
Ptpn13	Ptpn13	-0.224524	3.27972	-8.67765	1.95595e-11	5.03252e-10	15.7035
Slc11a2	Slc11a2	0.126409	5.99036	8.67424	1.97904e-11	5.08685e-10	15.3217
Rcn3	Rcn3	0.242925	5.26062	8.67211	1.99365e-11	5.1193e-10	15.3707
Ggnbp2	Ggnbp2	-0.0663829	6.69389	-8.66903	2.01488e-11	5.16865e-10	15.1963
Rnf31	Rnf31	-0.214499	5.91657	-8.66809	2.02141e-11	5.18023e-10	15.31
Uba3	Uba3	0.110261	7.10601	8.66678	2.03056e-11	5.19852e-10	15.1652
Ap3b1	Ap3b1	-0.0720276	6.12626	-8.66236	2.06165e-11	5.27288e-10	15.2389
Ubxn6	Ubxn6	0.083588	6.23953	8.65737	2.09742e-11	5.35903e-10	15.2156
Bop1	Bop1	0.0961286	7.84237	8.65446	2.11849e-11	5.40752e-10	15.0632
Cnksr1	Cnksr1	-0.508008	1.67544	-8.65407	2.12139e-11	5.40954e-10	15.8424
Nifk	Nifk	0.0886271	6.22912	8.65378	2.1235e-11	5.40957e-10	15.1882
Klhl22	Klhl22	0.181411	5.59109	8.65081	2.14529e-11	5.4578e-10	15.2295
Ap3d1	Ap3d1	-0.0916385	7.27503	-8.65063	2.14667e-11	5.4578e-10	15.1031
Cenpq	Cenpq	0.125372	4.68572	8.64214	2.21033e-11	5.61411e-10	15.2964
Slc30a4	Slc30a4	0.109266	7.17567	8.63972	2.22882e-11	5.65549e-10	15.0952
Oaf	Oaf	0.182406	5.55452	8.63624	2.2557e-11	5.71807e-10	15.2358
Arhgap26	Arhgap26	-0.235516	1.6617	-8.63473	2.26752e-11	5.74237e-10	15.7443
Itm2b	Itm2b	-0.185665	7.59966	-8.63045	2.30113e-11	5.82178e-10	15.0064
Snrk	Snrk	-0.101597	4.5907	-8.62971	2.30703e-11	5.83096e-10	15.2926
Taf9b	Taf9b	-0.176163	3.16132	-8.62091	2.37807e-11	6.00462e-10	15.4759
Metrn	Metrn	0.172509	5.01007	8.62008	2.38491e-11	6.01599e-10	15.2208
Wnt5a	Wnt5a	-0.624803	1.80076	-8.61711	2.4094e-11	6.07183e-10	15.7096
Ptpn11	Ptpn11	-0.0717977	8.76813	-8.61496	2.42735e-11	6.11108e-10	14.8582
Fads3	Fads3	0.0961143	8.14382	8.60892	2.47839e-11	6.23348e-10	14.8652
Gm40529	Gm40529	-0.405357	-2.81484	-8.60458	2.5158e-11	6.3214e-10	15.6775
Camk1d	Camk1d	0.237384	5.18712	8.59977	2.55783e-11	6.42074e-10	15.1689
Emb	Emb	0.587304	1.46979	8.59842	2.56984e-11	6.44384e-10	15.6525
Cntfr	Cntfr	-0.128628	3.33585	-8.59799	2.57361e-11	6.44384e-10	15.3939
Gm40163	Gm40163	-0.411557	-1.60878	-8.59789	2.57453e-11	6.44384e-10	15.6557
Ctso	Ctso	-0.271777	2.14526	-8.58746	2.66876e-11	6.6732e-10	15.5449
Gm4951	Gm4951	-1.16012	2.73972	-8.58583	2.68382e-11	6.70433e-10	15.6116
4930503L19Rik	4930503L19Rik	-0.0966255	6.12428	-8.58497	2.6918e-11	6.71776e-10	14.9693
Gm33801	Gm33801	0.399913	-3.0758	8.58445	2.69661e-11	6.72326e-10	15.5945
Card19	Card19	-0.12733	4.92043	-8.58227	2.71699e-11	6.76131e-10	15.1021
Tcf3	Tcf3	0.0772161	7.52442	8.58226	2.71712e-11	6.76131e-10	14.8534
Itsn2	Itsn2	-0.109266	6.38306	-8.57942	2.74385e-11	6.82122e-10	14.9357
Nkain1	Nkain1	0.172461	5.81985	8.5766	2.77067e-11	6.88124e-10	14.9954
E2f7	E2f7	-0.102111	6.41595	-8.57089	2.82585e-11	7.01154e-10	14.9105
Plagl1	Plagl1	-0.317361	3.33592	-8.5698	2.83647e-11	7.03112e-10	15.3283
Adamtsl3	Adamtsl3	0.407514	0.74238	8.56581	2.87579e-11	7.12173e-10	15.5538
Usp18	Usp18	-1.15277	5.35035	-8.56429	2.89094e-11	7.15237e-10	15.3125
Ptges	Ptges	0.242135	4.20815	8.56317	2.90209e-11	7.17306e-10	15.213
Fblim1	Fblim1	-0.106076	6.71398	-8.56024	2.93166e-11	7.23921e-10	14.8491
Arl5a	Arl5a	0.0881808	5.97107	8.55967	2.93743e-11	7.24007e-10	14.907
Gm51264	Gm51264	-0.123644	3.38072	-8.55965	2.93763e-11	7.24007e-10	15.2625
Zbtb9	Zbtb9	0.104518	4.42	8.55725	2.96204e-11	7.29323e-10	15.0691
Ube2l6	Ube2l6	-0.782339	4.89712	-8.55541	2.98096e-11	7.33068e-10	15.2265
Pip4k2c	Pip4k2c	-0.0680375	6.50687	-8.55521	2.98294e-11	7.33068e-10	14.8309
Adal	Adal	0.157556	3.46094	8.55493	2.98586e-11	7.33088e-10	15.177
Pxk	Pxk	-0.13092	5.23508	-8.55357	2.99996e-11	7.35847e-10	14.9501
Zfp592	Zfp592	-0.0954002	5.90908	-8.55116	3.02504e-11	7.41292e-10	14.8722
Rbpj	Rbpj	0.110648	7.66751	8.54724	3.06617e-11	7.50658e-10	14.7122
Jcad	Jcad	-0.160233	6.3454	-8.54528	3.08704e-11	7.5435e-10	14.8461
Lrrc57	Lrrc57	-0.113919	4.35217	-8.54527	3.08711e-11	7.5435e-10	15.0293
Hoxa11	Hoxa11	0.568944	-0.151859	8.53561	3.19194e-11	7.79227e-10	15.4406
Hira	Hira	0.0720353	6.22788	8.53054	3.24824e-11	7.9222e-10	14.775
Nxpe3	Nxpe3	0.114234	3.9112	8.52381	3.32472e-11	8.10027e-10	15.0667
Arhgap42	Arhgap42	-0.099852	4.76359	-8.52356	3.32754e-11	8.10027e-10	14.9158
Esyt1	Esyt1	-0.117367	8.54332	-8.51715	3.40212e-11	8.27401e-10	14.54
Tmem184b	Tmem184b	-0.0963526	7.45843	-8.51502	3.4272e-11	8.32492e-10	14.6323
Wls	Wls	-0.0740591	7.47096	-8.51483	3.42952e-11	8.32492e-10	14.6218
Cyp4v3	Cyp4v3	-0.259763	2.24656	-8.51201	3.46308e-11	8.39847e-10	15.266
Arl10	Arl10	-0.104578	5.04882	-8.51118	3.47304e-11	8.41469e-10	14.8307
Mdm2	Mdm2	-0.151505	7.15505	-8.50921	3.49678e-11	8.45757e-10	14.6148
Tomm6os	Tomm6os	0.157085	5.28463	8.50917	3.49731e-11	8.45757e-10	14.7931
Phf5a	Phf5a	0.108831	6.36523	8.50749	3.51761e-11	8.4987e-10	14.6761
Myo1b	Myo1b	0.0950165	5.28191	8.50709	3.52246e-11	8.50244e-10	14.7945
Ifi211	Ifi211	-0.376194	4.76172	-8.50016	3.60789e-11	8.70049e-10	14.8707
Dglucy	Dglucy	-0.324802	3.41685	-8.49917	3.62029e-11	8.72223e-10	15.0916
E2f2	E2f2	0.130777	4.02042	8.49807	3.63406e-11	8.74722e-10	14.9683
Gm26533	Gm26533	-0.0964556	4.95898	-8.49562	3.66504e-11	8.81218e-10	14.7847
Mapk14	Mapk14	0.0786331	6.3098	8.49519	3.67041e-11	8.81218e-10	14.6615
L3mbtl2	L3mbtl2	0.0947166	6.28042	8.49512	3.67131e-11	8.81218e-10	14.6553
Fhl1	Fhl1	-0.0866983	6.5464	-8.4947	3.67674e-11	8.81698e-10	14.6232
Eya1	Eya1	-0.144289	3.46692	-8.49042	3.73152e-11	8.94003e-10	15.0491
Slc5a6	Slc5a6	0.115083	4.57852	8.48616	3.78693e-11	9.06436e-10	14.8152
Tnfrsf1b	Tnfrsf1b	-0.115685	5.91806	-8.48573	3.79254e-11	9.06934e-10	14.6683
Polr3g	Polr3g	0.131264	4.02182	8.48206	3.84095e-11	9.17659e-10	14.8865
Tcf12	Tcf12	-0.0847408	6.7058	-8.47768	3.89957e-11	9.30801e-10	14.5334
Zfp36	Zfp36	-0.214935	4.01771	-8.47441	3.94403e-11	9.40543e-10	14.8686
Dpp8	Dpp8	-0.119726	6.87207	-8.47209	3.97577e-11	9.46826e-10	14.5246
Actn1	Actn1	-0.113675	9.69996	-8.47195	3.97774e-11	9.46826e-10	14.2891
Tubb5	Tubb5	0.105416	10.3806	8.46175	4.1206e-11	9.79928e-10	14.226
Cactin	Cactin	0.0773617	7.41303	8.45844	4.16804e-11	9.90293e-10	14.4161
Fbxo11	Fbxo11	0.119287	6.46655	8.45426	4.22887e-11	1.00293e-09	14.4886
Gm20559	Gm20559	-0.957536	4.38416	-8.45425	4.22901e-11	1.00293e-09	15.0224
Them4	Them4	0.169862	2.67973	8.45295	4.24807e-11	1.00652e-09	14.9038
Qtrt2	Qtrt2	0.101993	5.84537	8.44901	4.30635e-11	1.01939e-09	14.5211
Shc2	Shc2	0.613849	1.45127	8.44621	4.34841e-11	1.02841e-09	15.1407
Ywhag	Ywhag	0.0733944	9.1036	8.44151	4.41971e-11	1.04431e-09	14.2355
Pecr	Pecr	0.151049	2.95818	8.43162	4.57366e-11	1.07969e-09	14.8399
Eogt	Eogt	-0.0897125	5.18256	-8.42968	4.60456e-11	1.08599e-09	14.5445
Bbc3	Bbc3	0.122766	3.60511	8.42853	4.62292e-11	1.08933e-09	14.7014
Abhd4	Abhd4	-0.0879949	5.28358	-8.42712	4.64556e-11	1.0933e-09	14.5225
Ccnf	Ccnf	0.115905	6.06335	8.42695	4.64825e-11	1.0933e-09	14.4621
Tut1	Tut1	0.0757213	6.02614	8.42564	4.6695e-11	1.09729e-09	14.4154
Cyren	Cyren	-0.143439	4.27125	-8.42088	4.7471e-11	1.11451e-09	14.6116
Mastl	Mastl	-0.128616	5.33378	-8.41965	4.76739e-11	1.11825e-09	14.4965
Psrc1	Psrc1	-0.25924	3.79968	-8.41841	4.78782e-11	1.12153e-09	14.735
C2cd2l	C2cd2l	-0.104023	5.06443	-8.41828	4.79005e-11	1.12153e-09	14.5002
Hbegf	Hbegf	-0.178048	7.1957	-8.41554	4.83581e-11	1.13121e-09	14.2912
Rbm5	Rbm5	-0.0863969	6.69872	-8.41124	4.90833e-11	1.14713e-09	14.3129
Endod1	Endod1	-0.362032	4.86787	-8.40804	4.96303e-11	1.15887e-09	14.5927
Idnk	Idnk	-0.160256	3.22384	-8.40676	4.98511e-11	1.16297e-09	14.7435
Fam131b	Fam131b	0.14002	4.85754	8.405	5.01568e-11	1.16904e-09	14.506
Sp140	Sp140	-0.798182	0.884933	-8.40372	5.03801e-11	1.17318e-09	15.0075
Zfp647	Zfp647	0.18381	2.87791	8.40288	5.05254e-11	1.17545e-09	14.7636
Ralgapa1	Ralgapa1	-0.0998186	5.43328	-8.40264	5.05688e-11	1.17545e-09	14.3978
Zbtb7c	Zbtb7c	0.312479	2.93945	8.39847	5.13042e-11	1.19147e-09	14.7817
Csprs	Csprs	-0.472507	-2.32816	-8.39616	5.17177e-11	1.19999e-09	14.983
Cmpk2	Cmpk2	-1.08873	5.07814	-8.3943	5.20509e-11	1.20663e-09	14.7609
Ifi204	Ifi204	-0.400852	5.48383	-8.39278	5.23271e-11	1.21195e-09	14.3998
1110051M20Rik	1110051M20Rik	-0.0624773	7.00635	-8.39115	5.26233e-11	1.21771e-09	14.2087
Tomm6	Tomm6	0.164309	5.68314	8.38893	5.30294e-11	1.22466e-09	14.3339
Btbd9	Btbd9	0.117178	4.92396	8.38884	5.30473e-11	1.22466e-09	14.3881
Cxxc1	Cxxc1	-0.0693765	6.82899	-8.38866	5.30796e-11	1.22466e-09	14.2247
Gm41698	Gm41698	-0.187621	5.92834	-8.38847	5.31139e-11	1.22466e-09	14.3133
LOC118568654	LOC118568654	-0.444299	-2.25966	-8.38602	5.3568e-11	1.23403e-09	14.9476
Adgra3	Adgra3	0.129106	5.40027	8.38291	5.41482e-11	1.24628e-09	14.3801
Klhl28	Klhl28	-0.149008	3.96891	-8.37709	5.52527e-11	1.27056e-09	14.5247
Slc4a2	Slc4a2	-0.0862699	7.82628	-8.37488	5.56785e-11	1.27922e-09	14.107
Gm32679	Gm32679	0.478312	-2.17213	8.36818	5.69863e-11	1.30809e-09	14.8863
Calm2	Calm2	0.102111	8.22757	8.3669	5.72412e-11	1.31277e-09	14.0422
Ces2e	Ces2e	-0.472142	-0.941521	-8.36613	5.73929e-11	1.31416e-09	14.8798
LOC118568401	LOC118568401	-0.385071	-1.25062	-8.36608	5.74037e-11	1.31416e-09	14.8729
Smyd5	Smyd5	0.0668348	7.06171	8.36504	5.76105e-11	1.31773e-09	14.1256
Exoc4	Exoc4	-0.12236	5.69378	-8.364	5.78187e-11	1.32131e-09	14.2546
Syt7	Syt7	0.244607	1.65307	8.36141	5.83406e-11	1.33206e-09	14.7884
Psmb9	Psmb9	-0.828756	1.23756	-8.36026	5.8575e-11	1.33623e-09	14.8612
Slc25a25	Slc25a25	-0.096304	5.85463	-8.35866	5.89012e-11	1.34248e-09	14.2094
Kpna2	Kpna2	0.0758213	8.62317	8.35604	5.94383e-11	1.35352e-09	13.9676
Gm2619	Gm2619	-0.46439	-2.76108	-8.3521	6.02575e-11	1.37096e-09	14.8335
Armc8	Armc8	-0.0777969	4.87279	-8.35144	6.03947e-11	1.37287e-09	14.291
Hp1bp3	Hp1bp3	-0.0599858	7.65383	-8.34903	6.0902e-11	1.38318e-09	14.024
F830016B08Rik	F830016B08Rik	-0.929669	0.407517	-8.34812	6.10958e-11	1.38636e-09	14.8057
Irf2	Irf2	-0.115297	4.69589	-8.3464	6.14608e-11	1.39342e-09	14.3121
Osbpl6	Osbpl6	0.340129	-0.0286638	8.34179	6.24523e-11	1.41465e-09	14.7932
Cdh22	Cdh22	0.443784	-0.804998	8.33964	6.292e-11	1.42399e-09	14.7834
Tbp	Tbp	0.102966	5.01159	8.33792	6.32966e-11	1.43126e-09	14.2279
Ptpn14	Ptpn14	-0.157928	6.98106	-8.33388	6.41924e-11	1.45024e-09	14.0481
Aig1	Aig1	0.189384	1.65021	8.33155	6.47123e-11	1.4607e-09	14.6572
Jazf1	Jazf1	-0.287623	1.43166	-8.33078	6.48857e-11	1.46334e-09	14.7092
Ythdc2	Ythdc2	-0.156928	4.44276	-8.3266	6.58341e-11	1.48343e-09	14.2898
Gm51782	Gm51782	-0.0980955	3.15024	-8.32472	6.62665e-11	1.49186e-09	14.4451
Pdcd6ip	Pdcd6ip	-0.082526	8.12925	-8.31568	6.83804e-11	1.53811e-09	13.8689
Erfe	Erfe	-0.141699	2.68502	-8.31538	6.84516e-11	1.53837e-09	14.5333
Gpld1	Gpld1	-0.0948385	4.43273	-8.30521	7.0913e-11	1.5923e-09	14.2108
Ifi44	Ifi44	-1.02581	6.13208	-8.30237	7.16154e-11	1.60667e-09	14.2369
Gtpbp1	Gtpbp1	0.0696388	6.79896	8.30043	7.20997e-11	1.61612e-09	13.933
Pus7l	Pus7l	0.137965	4.55326	8.29825	7.26491e-11	1.62703e-09	14.1328
Ifit3b	Ifit3b	-1.12979	3.41607	-8.29727	7.28968e-11	1.63115e-09	14.5967
Vps39	Vps39	-0.0741794	5.57446	-8.28719	7.54966e-11	1.68786e-09	13.9849
Nt5dc2	Nt5dc2	0.204009	6.42832	8.2859	7.58363e-11	1.69291e-09	13.9118
Cspg4	Cspg4	-0.213225	6.67626	-8.28583	7.58538e-11	1.69291e-09	13.9042
Lck	Lck	0.196616	2.27689	8.28469	7.61557e-11	1.69817e-09	14.3331
Ccrl2	Ccrl2	-0.528734	-0.167738	-8.28062	7.72398e-11	1.72086e-09	14.5882
Lats2	Lats2	-0.100781	6.94441	-8.2803	7.73265e-11	1.7213e-09	13.8512
Dync1li2	Dync1li2	0.078806	7.41039	8.27743	7.81028e-11	1.7358e-09	13.7909
Gclm	Gclm	0.101607	6.09311	8.27739	7.81129e-11	1.7358e-09	13.9097
Hap1	Hap1	-0.340158	7.19302	-8.27655	7.83417e-11	1.73939e-09	13.8334
Gm40158	Gm40158	-0.985303	3.91646	-8.27459	7.88765e-11	1.74975e-09	14.451
Kank1	Kank1	-0.201322	3.86283	-8.27145	7.97436e-11	1.76725e-09	14.2309
H2-K2	H2-K2	-0.382898	2.61041	-8.27123	7.98026e-11	1.76725e-09	14.3909
Zfp949	Zfp949	-0.170164	2.77425	-8.26852	8.0559e-11	1.78247e-09	14.3299
Abcf1	Abcf1	0.0653294	8.05608	8.26811	8.06739e-11	1.78348e-09	13.7038
A330074K22Rik	A330074K22Rik	-0.232765	2.39594	-8.26632	8.11788e-11	1.79311e-09	14.4542
Hnrnpa1	Hnrnpa1	0.114289	10.0532	8.26507	8.15328e-11	1.79938e-09	13.5504
Cstf1	Cstf1	0.0586679	6.15412	8.26272	8.22003e-11	1.81256e-09	13.8578
Aknaos	Aknaos	0.336505	0.0145623	8.26073	8.27729e-11	1.82362e-09	14.5191
Slc25a29	Slc25a29	0.176561	2.09457	8.26036	8.2878e-11	1.82388e-09	14.3739
Rnf14	Rnf14	-0.11669	6.47604	-8.26019	8.29264e-11	1.82388e-09	13.8051
Ngf	Ngf	-0.259178	5.58494	-8.25499	8.44417e-11	1.85563e-09	13.9053
Gm11978	Gm11978	0.294445	1.66395	8.25261	8.51425e-11	1.86943e-09	14.4649
Gcat	Gcat	0.174529	5.45437	8.25058	8.57449e-11	1.88106e-09	13.8752
Prr3	Prr3	0.0957792	6.10895	8.24534	8.7325e-11	1.91409e-09	13.796
Mx2	Mx2	-1.13805	4.13254	-8.24378	8.77984e-11	1.92283e-09	14.3515
Cadm1	Cadm1	0.385713	1.00642	8.24303	8.80297e-11	1.92626e-09	14.4528
Gvin1	Gvin1	-0.537139	-1.88207	-8.24131	8.85562e-11	1.93613e-09	14.4548
Epb41l1	Epb41l1	0.0958754	6.83525	8.23654	9.00389e-11	1.96688e-09	13.7089
Atf6b	Atf6b	0.0877823	6.64903	8.2359	9.02391e-11	1.96941e-09	13.7113
Arpc5l	Arpc5l	0.105451	6.50598	8.23569	9.03077e-11	1.96941e-09	13.6977
Zswim5	Zswim5	-0.318001	-0.0120872	-8.22575	9.34844e-11	2.03455e-09	14.4073
Gm12404	Gm12404	-0.230199	1.76245	-8.22573	9.34914e-11	2.03455e-09	14.3421
Wdr4	Wdr4	0.126007	5.66861	8.22561	9.35318e-11	2.03455e-09	13.7501
Cnot11	Cnot11	0.0792009	5.77034	8.2253	9.36319e-11	2.03501e-09	13.7464
Gm44148	Gm44148	-1.27026	3.30167	-8.22208	9.46888e-11	2.05625e-09	14.3701
Klf6	Klf6	-0.167073	7.56405	-8.21993	9.53974e-11	2.06989e-09	13.578
Dnaja3	Dnaja3	0.107945	6.18418	8.21859	9.58451e-11	2.07786e-09	13.6655
Gm30134	Gm30134	-0.480902	1.76096	-8.2178	9.61106e-11	2.08186e-09	14.3471
Ifi27l2a	Ifi27l2a	-0.435502	4.75922	-8.21645	9.65631e-11	2.0899e-09	13.9133
Neto2	Neto2	0.134551	4.55876	8.21499	9.70525e-11	2.09873e-09	13.8355
Gpat3	Gpat3	0.113354	4.5497	8.21437	9.72626e-11	2.10151e-09	13.7975
Lsm14b	Lsm14b	0.0620203	6.35377	8.21277	9.78064e-11	2.11149e-09	13.6603
Tmem18	Tmem18	-0.0885708	5.02942	-8.20326	1.011e-10	2.18076e-09	13.7454
Zfp24	Zfp24	-0.0841192	6.3568	-8.19915	1.02557e-10	2.21034e-09	13.5988
Rela	Rela	-0.0669022	7.35561	-8.19845	1.02807e-10	2.21388e-09	13.5183
Ginm1	Ginm1	-0.0919849	4.44221	-8.19713	1.03283e-10	2.22226e-09	13.8139
Akap1	Akap1	0.0731487	6.86548	8.19386	1.04466e-10	2.24585e-09	13.538
Slc2a10	Slc2a10	0.517538	0.433268	8.18804	1.06605e-10	2.28992e-09	14.2758
Psmb10	Psmb10	-0.333879	5.52113	-8.18732	1.06872e-10	2.29374e-09	13.6951
Zfyve9	Zfyve9	0.0748257	5.50988	8.18625	1.07271e-10	2.30039e-09	13.6329
Sc5d	Sc5d	-0.0918819	4.87404	-8.18382	1.08186e-10	2.31808e-09	13.7393
Il1rl1	Il1rl1	0.327846	4.83609	8.18249	1.08686e-10	2.32589e-09	13.7586
C1qbp	C1qbp	0.146296	7.78555	8.18237	1.08731e-10	2.32589e-09	13.4195
Mtfr1	Mtfr1	0.138042	6.07788	8.1793	1.09902e-10	2.34898e-09	13.5335
Slc10a7	Slc10a7	-0.113842	4.41501	-8.17903	1.10005e-10	2.34923e-09	13.7683
Mccc2	Mccc2	0.167069	2.4273	8.17456	1.11733e-10	2.38415e-09	14.0565
Tmco4	Tmco4	-0.133326	3.928	-8.17198	1.12742e-10	2.40371e-09	13.8064
Rccd1	Rccd1	-0.0902088	6.20004	-8.17131	1.13006e-10	2.40733e-09	13.5336
Slc16a14	Slc16a14	0.511652	-2.08358	8.16855	1.14098e-10	2.4286e-09	14.2131
Lrrc75a	Lrrc75a	-0.154265	3.63324	-8.16801	1.14314e-10	2.43117e-09	13.8338
Tinagl1	Tinagl1	-0.13124	7.71271	-8.16598	1.15123e-10	2.44601e-09	13.3929
Fzd6	Fzd6	0.180698	5.2057	8.16579	1.15201e-10	2.44601e-09	13.6061
Heatr9	Heatr9	-0.539479	-0.532771	-8.16467	1.15651e-10	2.45353e-09	14.2007
Glo1	Glo1	0.139417	6.0455	8.16311	1.16284e-10	2.46379e-09	13.5154
Arrb2	Arrb2	0.11075	5.33181	8.163	1.16326e-10	2.46379e-09	13.5811
Arhgef5	Arhgef5	-0.105798	5.99971	-8.15963	1.17704e-10	2.49092e-09	13.5332
1700055D16Rik	1700055D16Rik	-0.20661	2.74986	-8.15682	1.18859e-10	2.51192e-09	13.9488
Nme4	Nme4	0.262528	2.50693	8.15675	1.18891e-10	2.51192e-09	13.9941
Aldh1a3	Aldh1a3	0.524394	-0.640993	8.15613	1.19149e-10	2.51531e-09	14.1689
Retreg1	Retreg1	-0.110444	5.23312	-8.14966	1.21867e-10	2.57059e-09	13.542
Agrn	Agrn	-0.354963	8.48171	-8.14858	1.22326e-10	2.57815e-09	13.3082
Gosr1	Gosr1	-0.0656325	6.18895	-8.14747	1.22801e-10	2.58606e-09	13.4304
Taf15	Taf15	0.0946776	7.37279	8.14324	1.24625e-10	2.62231e-09	13.3033
Rbp1	Rbp1	0.383715	3.50705	8.14277	1.24829e-10	2.62446e-09	13.8237
Fgfr2	Fgfr2	-0.14059	4.28644	-8.14079	1.25692e-10	2.64046e-09	13.6688
Tram1l1	Tram1l1	0.596542	-0.0321983	8.13953	1.2625e-10	2.65001e-09	14.1125
Cebpzos	Cebpzos	0.119548	4.15018	8.13437	1.28542e-10	2.69592e-09	13.6304
Gtf2h4	Gtf2h4	0.13391	4.59768	8.13408	1.28671e-10	2.69644e-09	13.5679
Gtf2h5	Gtf2h5	0.132046	5.08963	8.13239	1.29433e-10	2.70948e-09	13.4965
Clpp	Clpp	0.143776	5.76914	8.13223	1.29504e-10	2.70948e-09	13.4143
Ap3m2	Ap3m2	-0.127722	3.32358	-8.13125	1.29947e-10	2.71654e-09	13.7875
Olfr1372-ps1	Olfr1372-ps1	-0.422564	-0.633299	-8.12528	1.32681e-10	2.77146e-09	14.0629
Shroom4	Shroom4	-0.126527	5.38772	-8.12108	1.3464e-10	2.81008e-09	13.4689
Prr11	Prr11	-0.0774361	6.53982	-8.11849	1.35863e-10	2.83332e-09	13.3193
Sgms1	Sgms1	-0.096675	5.86333	-8.11097	1.39476e-10	2.9063e-09	13.3551
Nsun4	Nsun4	0.0746404	4.63539	8.11056	1.39678e-10	2.90816e-09	13.4633
Llgl2	Llgl2	-0.149044	4.80012	-8.10967	1.40112e-10	2.91485e-09	13.5087
Top1mt	Top1mt	0.0824622	4.29972	8.10487	1.4248e-10	2.96172e-09	13.4753
Htatip2	Htatip2	0.42564	-0.914156	8.09973	1.45056e-10	3.01189e-09	13.9686
Nfatc2ip	Nfatc2ip	-0.118437	4.51114	-8.09956	1.45142e-10	3.01189e-09	13.4582
Dad1	Dad1	0.106422	5.58852	8.09936	1.45244e-10	3.01189e-09	13.3514
Gfod1	Gfod1	-0.204762	5.89432	-8.09729	1.46298e-10	3.03129e-09	13.327
Ptcd3	Ptcd3	0.0682086	6.11816	8.0949	1.47527e-10	3.05431e-09	13.266
Farsb	Farsb	0.122863	5.71644	8.09209	1.4898e-10	3.08191e-09	13.2652
Mical2	Mical2	-0.142901	6.30428	-8.08855	1.50833e-10	3.11774e-09	13.2591
Tfrc	Tfrc	0.120206	7.79117	8.08727	1.51509e-10	3.12919e-09	13.0993
9530082P21Rik	9530082P21Rik	0.128322	4.04191	8.08577	1.52303e-10	3.14309e-09	13.4752
Kctd20	Kctd20	0.0778335	6.52476	8.08349	1.53521e-10	3.16569e-09	13.1805
Fam98a	Fam98a	0.0799149	6.27875	8.08235	1.54136e-10	3.17581e-09	13.2182
C030006K11Rik	C030006K11Rik	0.11002	4.10759	8.08144	1.54626e-10	3.18126e-09	13.4202
Gm46660	Gm46660	-0.372699	0.0966459	-8.0814	1.54647e-10	3.18126e-09	13.9184
Ik	Ik	-0.0596699	6.93838	-8.0652	1.63647e-10	3.36371e-09	13.0806
Ammecr1l	Ammecr1l	-0.088802	6.45902	-8.06464	1.63971e-10	3.36769e-09	13.1298
Gnl3l	Gnl3l	0.0880247	6.10484	8.06376	1.64478e-10	3.3754e-09	13.1622
Hipk1	Hipk1	0.0971502	6.77987	8.0627	1.65084e-10	3.3828e-09	13.0997
Gadd45b	Gadd45b	-0.151276	6.44679	-8.06267	1.65101e-10	3.3828e-09	13.1056
Gm31769	Gm31769	-0.40563	-2.39181	-8.06221	1.65367e-10	3.38556e-09	13.853
9330175E14Rik	9330175E14Rik	-0.654323	-0.0355419	-8.06107	1.6603e-10	3.39643e-09	13.8471
Fancc	Fancc	-0.126696	3.04038	-8.05996	1.66676e-10	3.40512e-09	13.5504
Flot2	Flot2	-0.0734912	6.878	-8.05988	1.6672e-10	3.40512e-09	13.0948
Artn	Artn	0.343758	0.0549136	8.05858	1.67478e-10	3.41791e-09	13.8402
Gbp4	Gbp4	-0.980794	1.22617	-8.05512	1.69516e-10	3.45676e-09	13.8221
H2-K1	H2-K1	-0.379717	8.92831	-8.05443	1.69926e-10	3.46238e-09	12.8923
Vasn	Vasn	0.105329	6.47265	8.05316	1.70682e-10	3.47358e-09	13.0979
Apex1	Apex1	0.164412	7.55166	8.05305	1.70746e-10	3.47358e-09	12.9801
Rmdn3	Rmdn3	-0.0642134	6.02677	-8.05222	1.71246e-10	3.481e-09	13.1105
Zfp105	Zfp105	0.476953	-1.5464	8.04959	1.72823e-10	3.50886e-09	13.8105
Iws1	Iws1	-0.0725386	6.29091	-8.04948	1.72889e-10	3.50886e-09	13.0857
Dhx37	Dhx37	0.0904615	5.89411	8.04784	1.73882e-10	3.52624e-09	13.1366
Ghdc	Ghdc	-0.0884249	4.26605	-8.04365	1.76448e-10	3.57547e-09	13.3152
Gm6756	Gm6756	0.298974	-0.471116	8.04134	1.77878e-10	3.60156e-09	13.7779
Sft2d1	Sft2d1	0.094702	4.4497	8.04111	1.78023e-10	3.60156e-09	13.2622
Mapre3	Mapre3	-0.15937	4.42796	-8.0409	1.78155e-10	3.60156e-09	13.2798
Ccdc96	Ccdc96	-0.192247	2.1911	-8.03677	1.80742e-10	3.65099e-09	13.6001
Sh3rf3	Sh3rf3	-0.300076	0.452859	-8.03262	1.83383e-10	3.70065e-09	13.7526
Pex16	Pex16	-0.0982328	4.13413	-8.03246	1.83488e-10	3.70065e-09	13.2636
Uimc1	Uimc1	-0.0847674	5.04933	-8.03195	1.83813e-10	3.70401e-09	13.1633
Ssbp4	Ssbp4	0.0826307	6.53155	8.03175	1.83942e-10	3.70401e-09	13.024
Sdr39u1	Sdr39u1	0.120848	4.15788	8.03041	1.84808e-10	3.71854e-09	13.2655
Sidt2	Sidt2	-0.115962	7.27237	-8.02563	1.87924e-10	3.77828e-09	12.9394
Ifit3	Ifit3	-1.11144	4.58215	-8.02366	1.89219e-10	3.80136e-09	13.5243
Dlgap4	Dlgap4	-0.117757	6.60691	-8.01921	1.92187e-10	3.85797e-09	12.963
Brms1l	Brms1l	-0.0707614	5.58069	-8.01456	1.95343e-10	3.91827e-09	13.0299
Hdx	Hdx	0.519715	-1.69049	8.01287	1.965e-10	3.93841e-09	13.6838
Tspyl5	Tspyl5	-0.186748	1.4567	-8.01195	1.9713e-10	3.94797e-09	13.6113
Entpd6	Entpd6	0.0988074	3.86825	8.00858	1.9947e-10	3.99172e-09	13.2373
Dnase1l1	Dnase1l1	-0.162947	3.06084	-8.0076	2.00157e-10	3.99996e-09	13.4149
Ccdc120	Ccdc120	-0.117769	4.78765	-8.00755	2.00192e-10	3.99996e-09	13.1226
Spint1	Spint1	0.352217	2.40171	8.00432	2.02464e-10	4.04221e-09	13.5088
Kcnk5	Kcnk5	0.459539	-1.24614	8.00395	2.02727e-10	4.04433e-09	13.6543
Cmtr1	Cmtr1	-0.200964	4.38439	-8.00206	2.04069e-10	4.06796e-09	13.1755
Tmem218	Tmem218	-0.162584	2.17906	-8.00059	2.05122e-10	4.08577e-09	13.4672
Zzef1	Zzef1	-0.187877	5.93903	-7.99947	2.05928e-10	4.09566e-09	12.9876
Chd9	Chd9	-0.150979	5.0643	-7.99946	2.05936e-10	4.09566e-09	13.0743
Gm1818	Gm1818	0.209482	1.33886	7.99441	2.09604e-10	4.1654e-09	13.5527
Gm32650	Gm32650	-0.46723	-1.13259	-7.99408	2.09849e-10	4.16705e-09	13.6222
Slc22a4	Slc22a4	0.248785	2.24844	7.99354	2.10244e-10	4.17168e-09	13.514
Iigp1	Iigp1	-1.12433	3.33459	-7.99279	2.10798e-10	4.17944e-09	13.5568
Srbd1	Srbd1	0.117734	4.68385	7.99203	2.11357e-10	4.18731e-09	13.0685
Mta1	Mta1	-0.0492258	7.76254	-7.98659	2.15423e-10	4.26457e-09	12.7348
Vcan	Vcan	0.261614	6.64904	7.97852	2.21594e-10	4.38337e-09	12.8416
Zfp955b	Zfp955b	0.0935062	4.53201	7.97606	2.23508e-10	4.41784e-09	13.025
Flywch1	Flywch1	0.099967	6.11119	7.97454	2.24704e-10	4.43808e-09	12.8393
Slc38a10	Slc38a10	0.0738495	7.22017	7.97222	2.26537e-10	4.47085e-09	12.7539
Syce2	Syce2	0.590921	0.775315	7.96799	2.29912e-10	4.53398e-09	13.5317
Ddx21	Ddx21	0.0747015	8.85901	7.95432	2.41186e-10	4.75267e-09	12.5391
Smg8	Smg8	0.0785351	5.57191	7.95265	2.42597e-10	4.77683e-09	12.8166
Gm41810	Gm41810	-0.274745	1.26094	-7.9484	2.46239e-10	4.84484e-09	13.4281
Gng5	Gng5	0.163633	5.5108	7.94721	2.47267e-10	4.86135e-09	12.7915
Itpripl1	Itpripl1	0.0820889	5.07245	7.9423	2.51551e-10	4.9418e-09	12.8482
Hspa5	Hspa5	0.145533	10.1682	7.94106	2.5265e-10	4.95614e-09	12.3945
Hsd17b10	Hsd17b10	0.105445	5.4394	7.94104	2.52666e-10	4.95614e-09	12.802
Cyp1a1	Cyp1a1	0.279764	0.863897	7.93112	2.61602e-10	5.12751e-09	13.3158
Hoxb8	Hoxb8	0.604992	-0.861007	7.92995	2.62677e-10	5.14081e-09	13.4001
Uri1	Uri1	0.0960792	5.67721	7.92995	2.62679e-10	5.14081e-09	12.7316
Lpcat2	Lpcat2	-0.139631	2.92353	-7.92858	2.63937e-10	5.1615e-09	13.1428
Gpr149	Gpr149	-0.559435	0.756146	-7.92804	2.64442e-10	5.16745e-09	13.3953
Scyl2	Scyl2	-0.0702464	5.99493	-7.92275	2.69386e-10	5.26007e-09	12.6751
Med15	Med15	-0.0625318	6.68363	-7.9186	2.73334e-10	5.33313e-09	12.6007
Rab32	Rab32	-0.118596	4.00354	-7.9179	2.74e-10	5.34208e-09	12.9564
Ahrr	Ahrr	-0.326867	2.5029	-7.91754	2.74352e-10	5.34489e-09	13.1598
Anxa11	Anxa11	-0.0608701	5.87221	-7.91491	2.76889e-10	5.39023e-09	12.6822
Vkorc1l1	Vkorc1l1	0.0767494	5.75494	7.90694	2.84732e-10	5.53873e-09	12.6469
Mxd1	Mxd1	-0.115169	3.402	-7.90535	2.86323e-10	5.56546e-09	12.9365
Ppp2r1a	Ppp2r1a	0.0895681	7.76268	7.90377	2.87915e-10	5.59219e-09	12.4549
Scfd1	Scfd1	-0.0898974	5.02877	-7.90218	2.89524e-10	5.61922e-09	12.6877
Elovl6	Elovl6	0.161206	5.48317	7.90118	2.9054e-10	5.63468e-09	12.7239
Papln	Papln	-0.0973882	3.85985	-7.8996	2.92152e-10	5.66167e-09	12.8554
Pir	Pir	0.583413	-0.214184	7.89435	2.97581e-10	5.76256e-09	13.2831
Jun	Jun	-0.13701	6.96868	-7.89016	3.01991e-10	5.84356e-09	12.4885
Cdca7	Cdca7	0.106809	6.50879	7.88751	3.04806e-10	5.8936e-09	12.4861
Slc25a35	Slc25a35	0.153201	4.35306	7.88638	3.06013e-10	5.91251e-09	12.7621
Casp12	Casp12	-0.505879	0.615584	-7.88417	3.08392e-10	5.95401e-09	13.2489
C2cd4c	C2cd4c	0.371657	-1.01323	7.88317	3.09484e-10	5.97061e-09	13.2332
Sgpl1	Sgpl1	-0.0502577	6.65027	-7.88267	3.10023e-10	5.97653e-09	12.4803
Fam214a	Fam214a	-0.233049	2.62719	-7.88057	3.12319e-10	6.01629e-09	13.0622
Cep83os	Cep83os	-0.121534	3.3799	-7.87967	3.13302e-10	6.0307e-09	12.7744
Slc35c2	Slc35c2	0.0652069	5.497	7.87844	3.14657e-10	6.04979e-09	12.5596
Kansl2	Kansl2	0.0679388	7.57045	7.87834	3.14763e-10	6.04979e-09	12.379
Ralgps2	Ralgps2	0.10843	2.76452	7.87531	3.18132e-10	6.10999e-09	12.9604
Btn1a1	Btn1a1	-0.23766	1.05227	-7.87288	3.20851e-10	6.15761e-09	13.1758
Crabp2	Crabp2	0.430396	2.28894	7.87258	3.21194e-10	6.15961e-09	13.1098
Abcb6	Abcb6	0.0908459	4.64901	7.86891	3.25349e-10	6.23464e-09	12.6247
App	App	-0.0824953	8.58818	-7.86573	3.29004e-10	6.3e-09	12.2571
Bdh1	Bdh1	0.374844	0.8954	7.86453	3.30393e-10	6.32189e-09	13.163
Ppp1r8	Ppp1r8	0.131692	6.71747	7.85974	3.35989e-10	6.42421e-09	12.3763
Trim13	Trim13	-0.202721	1.58275	-7.85893	3.36948e-10	6.43776e-09	13.0662
St13	St13	0.0941925	7.73143	7.85837	3.37611e-10	6.44564e-09	12.2958
Caml	Caml	-0.15466	5.18588	-7.85786	3.38206e-10	6.45221e-09	12.5264
C1ql1	C1ql1	0.408696	1.14343	7.85742	3.38732e-10	6.45747e-09	13.1187
Prkaa2	Prkaa2	-0.168116	2.76414	-7.85427	3.42492e-10	6.52433e-09	12.8818
P2ry14	P2ry14	-0.606082	1.502	-7.85387	3.42984e-10	6.52436e-09	13.0875
Ddx51	Ddx51	0.0724608	6.33416	7.85385	3.43001e-10	6.52436e-09	12.4015
Ppp4r1	Ppp4r1	0.0621981	6.69692	7.85234	3.44827e-10	6.55426e-09	12.3727
B4galnt2	B4galnt2	0.429306	0.351133	7.84971	3.48025e-10	6.61017e-09	13.1279
Abhd2	Abhd2	-0.111444	7.25762	-7.84899	3.48909e-10	6.62206e-09	12.3035
Azi2	Azi2	-0.161607	5.94449	-7.84746	3.5078e-10	6.65268e-09	12.4259
Rb1cc1	Rb1cc1	-0.115119	5.55129	-7.84148	3.58222e-10	6.78883e-09	12.4345
Psme1	Psme1	-0.157828	6.46892	-7.83994	3.60158e-10	6.8205e-09	12.3541
Dusp8	Dusp8	-0.173282	4.78023	-7.83266	3.6948e-10	6.99188e-09	12.5053
Adss	Adss	0.0630821	6.85737	7.82308	3.82118e-10	7.22574e-09	12.2513
Rnd1	Rnd1	0.100752	6.21065	7.82187	3.83753e-10	7.25132e-09	12.2962
Bcar3	Bcar3	0.142446	3.64721	7.82135	3.84454e-10	7.25924e-09	12.6852
Spice1	Spice1	-0.112023	4.39471	-7.81561	3.92272e-10	7.40144e-09	12.4793
Tcp1	Tcp1	0.104928	9.12508	7.80887	4.01666e-10	7.57313e-09	12.001
Amn1	Amn1	-0.124512	2.60973	-7.80737	4.03784e-10	7.6075e-09	12.7256
Mirt1	Mirt1	-0.468815	4.14031	-7.80659	4.04899e-10	7.62294e-09	12.6384
Gm10785	Gm10785	0.148044	3.3707	7.80609	4.05613e-10	7.63081e-09	12.5814
Fam161b	Fam161b	-0.178824	1.84171	-7.80513	4.06976e-10	7.65085e-09	12.8415
Ttc17	Ttc17	-0.0704981	5.6877	-7.80389	4.08757e-10	7.67872e-09	12.2473
Idh3g	Idh3g	0.060554	6.43836	7.8026	4.10615e-10	7.70802e-09	12.202
Trim30a	Trim30a	-1.18369	4.27812	-7.79956	4.15025e-10	7.78512e-09	12.808
Dennd11	Dennd11	0.190231	2.70158	7.79041	4.28568e-10	8.03331e-09	12.6902
Clns1a	Clns1a	0.134993	5.96321	7.79014	4.28984e-10	8.03526e-09	12.2006
Traf3ip2	Traf3ip2	-0.122234	3.78994	-7.7892	4.30396e-10	8.05325e-09	12.5164
Greb1l	Greb1l	-0.205433	3.51515	-7.78909	4.3057e-10	8.05325e-09	12.5632
Mybl1	Mybl1	-0.149018	3.44822	-7.78712	4.33563e-10	8.09958e-09	12.5746
Csn3	Csn3	0.448769	-1.33568	7.78704	4.33676e-10	8.09958e-09	12.9152
Cyp2j6	Cyp2j6	0.356225	-0.828547	7.78594	4.35363e-10	8.12519e-09	12.9035
Angel1	Angel1	-0.133387	3.32652	-7.78314	4.3966e-10	8.19945e-09	12.5595
Fut11	Fut11	0.0824497	4.82736	7.77725	4.48848e-10	8.36475e-09	12.3114
Riok3	Riok3	-0.106224	6.82444	-7.77499	4.52427e-10	8.42535e-09	12.0621
Acap3	Acap3	-0.134119	6.32743	-7.77397	4.54053e-10	8.44951e-09	12.1374
Ppat	Ppat	0.0744151	6.82409	7.77376	4.54387e-10	8.44963e-09	12.0733
Gm14137	Gm14137	-0.232586	4.77626	-7.7714	4.58182e-10	8.51405e-09	12.3401
Lonrf1	Lonrf1	0.179496	2.59203	7.76945	4.6132e-10	8.56618e-09	12.5429
Oas1a	Oas1a	-1.05294	4.92443	-7.76868	4.62582e-10	8.58343e-09	12.5881
Pla2g6	Pla2g6	0.175707	4.43442	7.76662	4.65938e-10	8.63947e-09	12.3404
Fam20a	Fam20a	0.412143	-1.36999	7.76556	4.67674e-10	8.66543e-09	12.8442
Fzd4	Fzd4	0.20598	1.98307	7.76166	4.74131e-10	8.77875e-09	12.6771
Trmt1l	Trmt1l	-0.0805839	5.20039	-7.76092	4.75369e-10	8.79534e-09	12.1842
Dhcr24	Dhcr24	0.185995	6.08048	7.76015	4.76662e-10	8.81295e-09	12.1854
2810002D19Rik	2810002D19Rik	0.117615	3.24172	7.75865	4.79172e-10	8.85299e-09	12.3912
Zfp710	Zfp710	-0.0862717	4.84303	-7.75707	4.81844e-10	8.89597e-09	12.2399
Pnkd	Pnkd	0.109483	5.5148	7.75643	4.82931e-10	8.90966e-09	12.1598
Itga6	Itga6	0.163877	6.0229	7.75367	4.8764e-10	8.99009e-09	12.1007
Nudt16	Nudt16	-0.174418	2.23555	-7.74901	4.95681e-10	9.13181e-09	12.616
Mpzl3	Mpzl3	-0.148875	2.81096	-7.74147	5.09002e-10	9.37051e-09	12.4496
Foxf1	Foxf1	-0.104405	5.91177	-7.74006	5.11535e-10	9.41041e-09	12.0391
Zscan29	Zscan29	-0.0803602	5.10558	-7.73959	5.12376e-10	9.41916e-09	12.1214
Rnf130	Rnf130	0.168395	2.5155	7.73917	5.1313e-10	9.4263e-09	12.5112
Cep97	Cep97	0.129888	2.7872	7.73736	5.16421e-10	9.47999e-09	12.4634
Cpeb1	Cpeb1	-0.317007	1.83186	-7.73562	5.19579e-10	9.53117e-09	12.643
Tnk2	Tnk2	-0.103881	8.47574	-7.7336	5.23285e-10	9.59232e-09	11.8063
Flrt1	Flrt1	0.314195	1.00728	7.73332	5.23796e-10	9.59486e-09	12.6957
Enpp4	Enpp4	-0.143259	4.89197	-7.73293	5.24518e-10	9.60125e-09	12.1346
B4galnt4	B4galnt4	0.274996	2.53302	7.72981	5.30316e-10	9.70049e-09	12.5243
Trappc6b	Trappc6b	-0.103298	5.26844	-7.72793	5.33828e-10	9.75547e-09	12.0538
Chrnb1	Chrnb1	-0.162	4.73363	-7.72779	5.34079e-10	9.75547e-09	12.1231
Slc39a14	Slc39a14	0.0748753	6.40295	7.72347	5.4227e-10	9.89806e-09	11.93
Crybg3	Crybg3	-0.0906721	5.38983	-7.71578	5.57125e-10	1.0162e-08	12.0245
Nampt	Nampt	-0.241922	6.51085	-7.71138	5.65822e-10	1.03133e-08	11.8829
Cyb5d2	Cyb5d2	-0.167514	3.12238	-7.70757	5.73464e-10	1.04452e-08	12.3261
Abhd17c	Abhd17c	0.0856443	5.75059	7.7068	5.75006e-10	1.04659e-08	11.9345
A930037H05Rik	A930037H05Rik	-0.535465	4.78461	-7.70443	5.79835e-10	1.05464e-08	12.1941
Zfp131	Zfp131	0.0877762	6.25846	7.70212	5.8456e-10	1.06248e-08	11.861
BC005537	BC005537	-0.101939	7.37032	-7.70101	5.86854e-10	1.0659e-08	11.785
Tapt1	Tapt1	-0.0729978	5.6954	-7.69702	5.9514e-10	1.08019e-08	11.8947
Klf13	Klf13	0.113604	5.68198	7.696	5.97283e-10	1.08331e-08	11.9327
Epn1	Epn1	0.0854119	6.72802	7.69179	6.06202e-10	1.09784e-08	11.8136
Tmem80	Tmem80	-0.135858	3.62541	-7.69166	6.06463e-10	1.09784e-08	12.1629
Rock1	Rock1	-0.0899304	6.31295	-7.69161	6.06571e-10	1.09784e-08	11.8368
Zfp410	Zfp410	-0.0778275	5.23731	-7.68695	6.16618e-10	1.11524e-08	11.9168
Kifc1	Kifc1	0.0697097	6.42375	7.68621	6.18227e-10	1.11736e-08	11.8031
Zc3h6	Zc3h6	-0.123607	3.56314	-7.68037	6.31063e-10	1.13976e-08	12.0865
Gopc	Gopc	-0.0732998	5.6802	-7.67836	6.35535e-10	1.14704e-08	11.844
Nr2f2	Nr2f2	0.109451	5.10673	7.67702	6.38533e-10	1.15164e-08	11.9132
Gvin2	Gvin2	-0.586502	-1.11864	-7.6766	6.39493e-10	1.15256e-08	12.5144
Usp44	Usp44	0.113671	3.54782	7.67499	6.43119e-10	1.15829e-08	12.1421
Bbs4	Bbs4	-0.107836	3.09123	-7.6701	6.54279e-10	1.17757e-08	12.1542
Gusb	Gusb	0.0686667	6.93002	7.66939	6.55917e-10	1.17969e-08	11.7141
Srsf4	Srsf4	-0.0507917	7.38391	-7.66776	6.59689e-10	1.18564e-08	11.6447
Irf2bp2	Irf2bp2	0.203623	5.40584	7.66711	6.61201e-10	1.18753e-08	11.8722
Fibcd1	Fibcd1	0.369735	1.66968	7.6663	6.63099e-10	1.19011e-08	12.3938
Trim46	Trim46	0.255154	4.5178	7.66379	6.68971e-10	1.1997e-08	11.954
Wdr25	Wdr25	0.0982831	2.91802	7.66362	6.69371e-10	1.1997e-08	12.136
Cish	Cish	-0.197093	2.63255	-7.66338	6.69954e-10	1.19991e-08	12.2884
Lnpk	Lnpk	-0.0879961	5.71192	-7.66287	6.7115e-10	1.20121e-08	11.7775
Fermt2	Fermt2	-0.078464	7.57783	-7.661	6.75574e-10	1.20829e-08	11.6186
Sgk3	Sgk3	-0.346873	1.51162	-7.657	6.85164e-10	1.22459e-08	12.4098
Zbp1	Zbp1	-1.12433	3.20349	-7.6557	6.88313e-10	1.22937e-08	12.4111
Plod3	Plod3	-0.061286	7.68169	-7.65204	6.97242e-10	1.2437e-08	11.5783
Mettl7b	Mettl7b	0.36281	-3.34501	7.65201	6.973e-10	1.2437e-08	12.4569
Ifna2	Ifna2	-0.287414	-3.4061	-7.65097	6.99874e-10	1.24742e-08	12.4532
Mtmr9	Mtmr9	-0.0997318	6.12408	-7.64744	7.08635e-10	1.26216e-08	11.6888
A530046M15Rik	A530046M15Rik	-0.358765	-0.134012	-7.64393	7.17436e-10	1.27696e-08	12.4312
H2-Q1	H2-Q1	-0.423411	2.35368	-7.64252	7.20996e-10	1.28241e-08	12.2506
Gm3325	Gm3325	0.123672	3.45867	7.64021	7.26905e-10	1.29203e-08	12.0351
Cyth1	Cyth1	-0.119703	4.94241	-7.63936	7.29066e-10	1.29497e-08	11.8179
Krit1	Krit1	-0.0728311	5.70782	-7.6389	7.3026e-10	1.2962e-08	11.7008
Mal	Mal	0.198981	2.038	7.63825	7.31923e-10	1.29747e-08	12.238
Ctsc	Ctsc	0.0983745	4.4367	7.63823	7.31985e-10	1.29747e-08	11.854
Lgals3bp	Lgals3bp	-0.967533	5.84048	-7.63672	7.3588e-10	1.30348e-08	11.9709
Foxq1	Foxq1	0.292893	0.924405	7.63269	7.46405e-10	1.32121e-08	12.337
Dhrs7	Dhrs7	0.150624	3.79302	7.63142	7.49764e-10	1.32625e-08	11.8587
Prkx	Prkx	-0.103406	5.88842	-7.62949	7.54864e-10	1.33435e-08	11.6639
Pacsin2	Pacsin2	0.0553328	7.56035	7.62822	7.58261e-10	1.33944e-08	11.5056
Gsr	Gsr	0.0863226	6.42672	7.62758	7.59964e-10	1.34153e-08	11.6153
Katna1	Katna1	-0.114403	5.49343	-7.62385	7.70024e-10	1.35835e-08	11.6495
Nop10	Nop10	0.163429	5.53765	7.62085	7.78209e-10	1.37185e-08	11.6681
Mafk	Mafk	-0.132556	6.67085	-7.61745	7.87565e-10	1.3874e-08	11.5372
Ptprk	Ptprk	-0.108576	7.71686	-7.61621	7.91024e-10	1.39254e-08	11.4273
Grhpr	Grhpr	0.12325	3.41194	7.61486	7.94794e-10	1.39822e-08	11.9413
Tbx18	Tbx18	-0.115469	4.02918	-7.61431	7.96336e-10	1.39998e-08	11.8737
Chfr	Chfr	-0.0676292	5.52576	-7.61386	7.97611e-10	1.40126e-08	11.6451
Cep135	Cep135	-0.11923	5.07719	-7.61097	8.05757e-10	1.41461e-08	11.6796
Sorbs2os	Sorbs2os	-0.408739	-1.31958	-7.60989	8.08833e-10	1.41904e-08	12.3147
Stx3	Stx3	-0.125103	4.4699	-7.60907	8.11182e-10	1.42219e-08	11.7569
Slc45a3	Slc45a3	-0.118067	3.43523	-7.60619	8.1945e-10	1.43559e-08	11.9006
Isoc2a	Isoc2a	0.328141	1.21811	7.60602	8.19941e-10	1.43559e-08	12.2524
Ptgs2	Ptgs2	-0.246844	7.56831	-7.60325	8.27971e-10	1.44867e-08	11.4174
Mettl22	Mettl22	-0.113506	2.9115	-7.60238	8.30535e-10	1.45217e-08	11.9347
Akt1s1	Akt1s1	0.093845	6.72306	7.60098	8.34637e-10	1.45835e-08	11.4636
Specc1l	Specc1l	-0.0666313	6.80292	-7.59827	8.42655e-10	1.47136e-08	11.4479
Dcp1b	Dcp1b	-0.135721	2.59426	-7.5949	8.52724e-10	1.48793e-08	11.954
Hpdl	Hpdl	0.182796	2.31091	7.59401	8.55375e-10	1.49155e-08	12.031
Lox	Lox	-0.205928	7.47536	-7.5912	8.63907e-10	1.50541e-08	11.4151
Ralgapb	Ralgapb	-0.0577451	6.4495	-7.59045	8.6619e-10	1.50837e-08	11.4528
Trp53i11	Trp53i11	-0.186409	3.26308	-7.59024	8.66817e-10	1.50844e-08	11.9322
Ogfod1	Ogfod1	0.077856	5.74668	7.5886	8.71866e-10	1.5162e-08	11.5196
Ahcyl1	Ahcyl1	0.0616239	8.16229	7.58814	8.73268e-10	1.5176e-08	11.3096
Parp1	Parp1	0.0853011	7.31098	7.58795	8.73852e-10	1.5176e-08	11.388
Gemin4	Gemin4	0.0928879	6.09808	7.58585	8.80343e-10	1.52785e-08	11.4801
Tll1	Tll1	-0.545413	3.94348	-7.58552	8.81387e-10	1.52863e-08	11.8625
Clcn3	Clcn3	0.0890522	6.12625	7.58448	8.84621e-10	1.5332e-08	11.4394
Epha2	Epha2	-0.141602	8.50024	-7.58348	8.87731e-10	1.53659e-08	11.2558
Oas1g	Oas1g	-1.1367	3.12609	-7.58347	8.87766e-10	1.53659e-08	12.1562
Oas1h	Oas1h	-0.507558	-2.11429	-7.58038	8.97503e-10	1.5524e-08	12.2046
Mboat1	Mboat1	-0.12616	4.80542	-7.57913	9.01458e-10	1.55819e-08	11.6368
Msantd3	Msantd3	0.0886448	5.39036	7.57835	9.03942e-10	1.56144e-08	11.5422
Rdx	Rdx	-0.0885859	8.14139	-7.57786	9.05512e-10	1.5631e-08	11.2611
Smpdl3b	Smpdl3b	0.113932	4.44264	7.57581	9.1206e-10	1.57335e-08	11.6467
Sesn3	Sesn3	-0.167171	3.00623	-7.56896	9.34362e-10	1.61074e-08	11.8658
Rps2	Rps2	0.243766	10.0495	7.56796	9.37669e-10	1.61536e-08	11.0812
Macir	Macir	-0.156678	5.83573	-7.56553	9.45745e-10	1.62819e-08	11.4332
Dnal1	Dnal1	-0.106921	4.36431	-7.5644	9.49489e-10	1.63354e-08	11.6375
C2cd5	C2cd5	-0.086594	5.02625	-7.56394	9.51038e-10	1.63511e-08	11.513
Sp110	Sp110	-0.900034	0.633198	-7.56354	9.52373e-10	1.63632e-08	12.1398
Apln	Apln	0.210274	3.12995	7.56237	9.56338e-10	1.64203e-08	11.9309
Pygo2	Pygo2	0.0686889	6.82194	7.56208	9.57295e-10	1.64258e-08	11.3387
Naf1	Naf1	0.0724811	6.0017	7.55841	9.69766e-10	1.66287e-08	11.3698
Pafah1b1	Pafah1b1	-0.0635384	8.33211	-7.55738	9.73303e-10	1.66782e-08	11.1802
Wbp4	Wbp4	-0.0888343	5.87749	-7.55527	9.80564e-10	1.67915e-08	11.3903
Thap12	Thap12	0.0868478	7.04829	7.55291	9.88754e-10	1.69205e-08	11.258
Fbxw2	Fbxw2	0.0679035	5.81295	7.55248	9.90282e-10	1.69354e-08	11.4106
Eif4g3	Eif4g3	-0.168682	6.60293	-7.54828	1.00503e-09	1.71698e-08	11.3152
Idh2	Idh2	0.104581	6.79181	7.5482	1.00532e-09	1.71698e-08	11.2964
Stub1	Stub1	0.0820866	7.31713	7.54362	1.02171e-09	1.74381e-08	11.2167
Nfya	Nfya	0.123658	6.1788	7.53944	1.03687e-09	1.76852e-08	11.315
Rcor3	Rcor3	-0.119741	3.8194	-7.53908	1.03819e-09	1.7696e-08	11.6191
Ifi208	Ifi208	-0.462909	-2.26753	-7.53841	1.04065e-09	1.77262e-08	12.0668
Zfp628	Zfp628	-0.078455	4.51554	-7.53718	1.04518e-09	1.77916e-08	11.4871
Mri1	Mri1	0.0760866	5.57327	7.5341	1.05661e-09	1.79742e-08	11.3533
4933431E20Rik	4933431E20Rik	0.169351	3.25151	7.53234	1.06318e-09	1.80741e-08	11.698
Msh2	Msh2	0.105395	5.70846	7.53162	1.06587e-09	1.81079e-08	11.3276
LOC118568331	LOC118568331	-0.331498	7.35755	-7.53134	1.06694e-09	1.8114e-08	11.1723
LOC118567753	LOC118567753	0.0622114	5.62434	7.53022	1.07116e-09	1.81737e-08	11.3352
Serhl	Serhl	0.0802167	5.9254	7.52774	1.08056e-09	1.83212e-08	11.2948
Arf2	Arf2	-0.115688	6.05384	-7.52646	1.08546e-09	1.83904e-08	11.2534
Tor1b	Tor1b	0.0559985	6.57732	7.5263	1.08607e-09	1.83904e-08	11.2302
Casp4	Casp4	-0.555849	-0.19168	-7.52494	1.0913e-09	1.84668e-08	12.0249
Morc4	Morc4	0.104535	3.3389	7.52192	1.10296e-09	1.86519e-08	11.5602
Nlrc5	Nlrc5	-0.799839	4.31426	-7.52123	1.10566e-09	1.86853e-08	11.7345
Eny2	Eny2	0.0788772	5.53251	7.52063	1.108e-09	1.87124e-08	11.3016
Zfp64	Zfp64	0.0762199	5.23173	7.52018	1.10977e-09	1.87301e-08	11.3385
Plgrkt	Plgrkt	-0.164487	3.78128	-7.51962	1.11197e-09	1.8755e-08	11.552
Yipf6	Yipf6	-0.0741141	5.27884	-7.51548	1.12831e-09	1.90182e-08	11.315
Nr2f1	Nr2f1	-0.298751	0.528009	-7.51499	1.13027e-09	1.90386e-08	11.9791
mt-Rnr2	mt-Rnr2	0.140224	9.31351	7.5136	1.13586e-09	1.91203e-08	10.9708
Gdf15	Gdf15	0.379356	-1.32568	7.50958	1.15207e-09	1.93806e-08	11.9705
Dennd2c	Dennd2c	-0.111562	3.05225	-7.50602	1.16665e-09	1.96129e-08	11.6326
Rspo2	Rspo2	0.35147	1.41584	7.50329	1.17792e-09	1.97896e-08	11.8726
Phf11d	Phf11d	-1.25611	2.64339	-7.50096	1.18764e-09	1.99399e-08	11.9239
Rnasek	Rnasek	0.0939852	4.86337	7.49782	1.2009e-09	2.01492e-08	11.3351
Ddias	Ddias	-0.117726	4.48313	-7.49683	1.20508e-09	2.02028e-08	11.3469
Hoxa11os	Hoxa11os	0.557784	-0.30836	7.4967	1.20566e-09	2.02028e-08	11.929
Arid4a	Arid4a	-0.109258	4.91597	-7.49532	1.21156e-09	2.02884e-08	11.3069
Mecom	Mecom	-0.284506	3.11358	-7.49501	1.21285e-09	2.02969e-08	11.643
Galc	Galc	-0.0727462	4.41657	-7.48944	1.23696e-09	2.06798e-08	11.3265
P3h1	P3h1	0.0623302	5.92737	7.48935	1.23733e-09	2.06798e-08	11.1684
Eef2k	Eef2k	0.121404	3.9873	7.48768	1.24463e-09	2.07883e-08	11.4025
Poc5	Poc5	-0.0904919	4.51211	-7.48621	1.25111e-09	2.08829e-08	11.2889
Stard3	Stard3	-0.0986312	5.34605	-7.4851	1.25602e-09	2.09514e-08	11.2093
Myl12b	Myl12b	0.178343	5.36322	7.48131	1.27296e-09	2.12201e-08	11.2159
Alg5	Alg5	0.0940718	4.45437	7.47997	1.279e-09	2.1307e-08	11.2816
Dusp18	Dusp18	0.0921655	5.58671	7.47806	1.28766e-09	2.14374e-08	11.1615
Sec14l1	Sec14l1	0.0693499	7.3347	7.47673	1.29372e-09	2.15245e-08	10.9929
Gm32342	Gm32342	-0.412972	-1.41219	-7.47354	1.30835e-09	2.17537e-08	11.8503
Poglut2	Poglut2	0.0968464	5.62197	7.47281	1.31176e-09	2.17963e-08	11.1098
Krt19	Krt19	-0.133561	4.09383	-7.47053	1.32235e-09	2.19581e-08	11.3576
Cnpy3	Cnpy3	0.0875527	5.68169	7.46961	1.32665e-09	2.20154e-08	11.1223
Gm50270	Gm50270	0.332592	-0.240643	7.46691	1.33937e-09	2.22122e-08	11.8158
Il12rb1	Il12rb1	0.173049	3.11094	7.46238	1.36095e-09	2.25555e-08	11.4865
Ints5	Ints5	0.0556157	6.57102	7.45742	1.385e-09	2.29335e-08	10.982
Lasp1	Lasp1	-0.070281	8.98332	-7.45731	1.38554e-09	2.29335e-08	10.8089
Adgrl3	Adgrl3	0.29143	0.941847	7.45414	1.40112e-09	2.31765e-08	11.7405
Dolpp1	Dolpp1	-0.0732638	4.75687	-7.45337	1.40495e-09	2.32175e-08	11.1809
Gbp9	Gbp9	-1.18835	3.27506	-7.45328	1.4054e-09	2.32175e-08	11.7124
Ttll12	Ttll12	0.0989507	6.83141	7.45251	1.40924e-09	2.3266e-08	10.9593
Mybbp1a	Mybbp1a	0.0825211	9.90957	7.44733	1.43525e-09	2.36803e-08	10.6619
Hk1os	Hk1os	-0.188748	0.504093	-7.4471	1.4364e-09	2.36841e-08	11.7362
Tmem71	Tmem71	-0.445396	-1.03692	-7.44569	1.4436e-09	2.37875e-08	11.7522
Tnfrsf21	Tnfrsf21	0.353953	1.31954	7.44525	1.44581e-09	2.38086e-08	11.6638
Ube2g1	Ube2g1	0.0741011	6.15185	7.44461	1.4491e-09	2.38476e-08	10.9708
Ccdc69	Ccdc69	-0.341628	-0.270677	-7.43832	1.48163e-09	2.43675e-08	11.7288
Flicr	Flicr	-0.160341	1.97309	-7.43808	1.4829e-09	2.43728e-08	11.5317
Zfp286	Zfp286	0.637589	-0.345869	7.43544	1.49682e-09	2.45859e-08	11.7117
Tex9	Tex9	-0.0968509	4.63542	-7.43494	1.49947e-09	2.46136e-08	11.1133
Agtpbp1	Agtpbp1	-0.110327	5.13686	-7.4337	1.50603e-09	2.47057e-08	11.05
Psme3	Psme3	0.0537342	8.20522	7.43246	1.51264e-09	2.47982e-08	10.7396
Samd11	Samd11	0.0871756	5.18171	7.4308	1.52153e-09	2.49281e-08	11.0215
Pdik1l	Pdik1l	-0.0945366	4.51367	-7.4298	1.52691e-09	2.50003e-08	11.0943
Tead2	Tead2	0.14576	6.16992	7.42791	1.53713e-09	2.51516e-08	10.919
Zfp821	Zfp821	-0.104533	4.05441	-7.4263	1.54594e-09	2.52664e-08	11.141
Tmem209	Tmem209	-0.0685117	6.65936	-7.42627	1.5461e-09	2.52664e-08	10.8277
Rrp1b	Rrp1b	0.162275	6.2097	7.42604	1.54734e-09	2.52706e-08	10.9059
1110032A03Rik	1110032A03Rik	-0.151607	2.38749	-7.42259	1.56633e-09	2.55528e-08	11.4465
Sod2	Sod2	0.101209	5.3291	7.42254	1.5666e-09	2.55528e-08	10.9844
Acat3	Acat3	0.114324	6.36775	7.41867	1.58813e-09	2.58875e-08	10.8514
Gnb4	Gnb4	-0.114767	6.48815	-7.41801	1.59185e-09	2.59318e-08	10.8598
Ap1s2	Ap1s2	-0.113714	5.22425	-7.41683	1.59853e-09	2.60241e-08	10.9732
Cox15	Cox15	-0.0798308	5.6575	-7.4163	1.60152e-09	2.60562e-08	10.9243
Mkrn1	Mkrn1	-0.0794236	5.82249	-7.41461	1.61112e-09	2.6196e-08	10.8863
0610038B21Rik	0610038B21Rik	-0.154907	3.66818	-7.41423	1.61324e-09	2.62139e-08	11.216
Ptgr1	Ptgr1	0.214194	1.85709	7.41156	1.62855e-09	2.6446e-08	11.5022
Zfp438	Zfp438	-0.129177	2.5397	-7.41108	1.63132e-09	2.64742e-08	11.3166
Gm36393	Gm36393	0.244192	1.23368	7.40726	1.6535e-09	2.68172e-08	11.5353
Hnrnpm	Hnrnpm	0.0612996	8.67607	7.40383	1.67366e-09	2.71272e-08	10.6141
Uba7	Uba7	-0.933796	4.31394	-7.40049	1.6935e-09	2.74316e-08	11.3934
H2-M3	H2-M3	-0.181782	3.14088	-7.39709	1.71403e-09	2.77466e-08	11.2448
Nr3c1	Nr3c1	-0.081058	6.51045	-7.39225	1.74355e-09	2.82067e-08	10.7635
Smim10l1	Smim10l1	0.105724	6.40661	7.39175	1.74665e-09	2.82392e-08	10.7423
Inhba	Inhba	-0.172451	6.73891	-7.3908	1.75255e-09	2.83167e-08	10.759
Rbm8a	Rbm8a	0.0657859	7.65148	7.3869	1.77687e-09	2.86917e-08	10.6303
Proser2	Proser2	0.41326	1.17572	7.38667	1.7783e-09	2.86968e-08	11.5003
Il12rb2	Il12rb2	0.183964	3.06204	7.38543	1.78609e-09	2.88044e-08	11.1906
Tmem62	Tmem62	-0.110112	4.19017	-7.38468	1.79087e-09	2.88614e-08	10.9848
Loxl4	Loxl4	-0.0787364	7.63365	-7.38452	1.79186e-09	2.88614e-08	10.6334
Uprt	Uprt	0.0921805	5.13761	7.38263	1.80386e-09	2.90365e-08	10.859
Rapgef1	Rapgef1	-0.0647546	7.64462	-7.38221	1.80655e-09	2.90616e-08	10.6319
Cnst	Cnst	-0.087455	5.24434	-7.38161	1.81037e-09	2.91049e-08	10.8449
Tbc1d1	Tbc1d1	-0.0761847	6.40921	-7.3812	1.81303e-09	2.91295e-08	10.7389
Plod1	Plod1	-0.072732	6.41297	-7.38075	1.81591e-09	2.91575e-08	10.7359
Rubcn	Rubcn	-0.0683339	6.6987	-7.3787	1.82909e-09	2.93509e-08	10.6969
Gm16976	Gm16976	0.230582	-3.64469	7.37567	1.84882e-09	2.9649e-08	11.5121
Prpf31	Prpf31	0.0711273	6.34651	7.37267	1.86855e-09	2.99468e-08	10.7113
Man2a1	Man2a1	0.109456	6.49875	7.37154	1.876e-09	3.00475e-08	10.705
Erc2	Erc2	-0.170035	2.42834	-7.36919	1.89166e-09	3.02795e-08	11.2165
Strn4	Strn4	-0.0603549	7.02922	-7.36667	1.90856e-09	3.05311e-08	10.6148
Oplah	Oplah	0.113688	5.38368	7.36445	1.92363e-09	3.0753e-08	10.7633
Man2b2	Man2b2	-0.100613	5.41192	-7.36422	1.92517e-09	3.07585e-08	10.7833
Xk	Xk	-0.331883	0.405463	-7.35736	1.97244e-09	3.14943e-08	11.4418
Smoc1	Smoc1	0.489258	0.0485478	7.35571	1.984e-09	3.16591e-08	11.4451
Ugdh	Ugdh	0.0678628	7.90132	7.35485	1.99003e-09	3.17357e-08	10.5133
Pgp	Pgp	0.143113	6.41721	7.352	2.0102e-09	3.20375e-08	10.63
Pvr	Pvr	-0.14561	6.0673	-7.35174	2.01202e-09	3.20467e-08	10.645
Zfp937	Zfp937	0.45716	-0.883702	7.35057	2.02036e-09	3.21597e-08	11.4307
Tmem200b	Tmem200b	0.137872	4.07364	7.34945	2.02844e-09	3.22684e-08	10.919
Gm2164	Gm2164	-0.42051	-1.22601	-7.34789	2.03961e-09	3.24146e-08	11.417
Dis3	Dis3	0.0729708	7.16856	7.34782	2.04015e-09	3.24146e-08	10.5231
LOC118568247	LOC118568247	-0.089427	5.44101	-7.34697	2.04626e-09	3.24917e-08	10.7123
Hs2st1	Hs2st1	0.0710724	6.20441	7.34481	2.062e-09	3.27213e-08	10.6248
Cpeb2	Cpeb2	-0.226237	1.92817	-7.34435	2.06529e-09	3.27535e-08	11.2583
Fbln1	Fbln1	0.372808	2.67492	7.33967	2.09977e-09	3.32798e-08	11.151
Mid2	Mid2	-0.120113	4.12757	-7.33739	2.11677e-09	3.35285e-08	10.8619
Zfp236	Zfp236	-0.0957058	5.61344	-7.33559	2.13032e-09	3.37225e-08	10.6427
Zfp706	Zfp706	0.0979045	7.43222	7.33491	2.13547e-09	3.37831e-08	10.4674
H2az1	H2az1	0.172117	9.28666	7.32764	2.19104e-09	3.46411e-08	10.2876
Fscn1	Fscn1	0.0862311	9.34335	7.32391	2.22017e-09	3.50801e-08	10.3111
Gstm5	Gstm5	0.173965	3.57909	7.32232	2.23268e-09	3.52561e-08	10.8809
Chpf	Chpf	0.0592156	6.66456	7.32145	2.23957e-09	3.53432e-08	10.5087
Desi1	Desi1	0.0789209	7.05173	7.32022	2.24929e-09	3.54749e-08	10.4453
Riox1	Riox1	0.0820057	5.20779	7.31745	2.27151e-09	3.58034e-08	10.6271
Ilk	Ilk	-0.0954631	8.07403	-7.31716	2.27383e-09	3.58181e-08	10.3493
Isca2	Isca2	-0.143437	4.85398	-7.3162	2.28155e-09	3.59177e-08	10.6601
Hexa	Hexa	-0.1427	5.67493	-7.3147	2.29368e-09	3.60866e-08	10.5683
Exosc1	Exosc1	0.0839053	5.45092	7.31429	2.29698e-09	3.61165e-08	10.5792
Tcf7	Tcf7	0.220324	4.88532	7.31378	2.30117e-09	3.61602e-08	10.6756
Ube2k	Ube2k	0.0619023	6.83496	7.30929	2.33802e-09	3.67169e-08	10.4183
Lsm2	Lsm2	0.0987172	5.82253	7.30907	2.33982e-09	3.67227e-08	10.5232
Cenpu	Cenpu	-0.0727559	4.39915	-7.30656	2.36068e-09	3.70276e-08	10.6795
Gstm1	Gstm1	0.234179	4.75341	7.30255	2.39441e-09	3.75338e-08	10.6938
Pakap	Pakap	-0.101767	6.95062	-7.29905	2.42424e-09	3.79783e-08	10.4323
Nyap1	Nyap1	-0.103907	4.67045	-7.29866	2.42765e-09	3.80085e-08	10.6492
Klc1	Klc1	-0.0688002	7.89488	-7.29553	2.45467e-09	3.84083e-08	10.2954
Akap17a	Akap17a	-0.0866117	7.62998	-7.29357	2.47174e-09	3.86519e-08	10.2918
Dop1a	Dop1a	-0.130945	5.31604	-7.29082	2.49595e-09	3.90068e-08	10.5365
Trim5	Trim5	-0.42075	-2.42833	-7.29025	2.50098e-09	3.90617e-08	11.2175
Lcmt2	Lcmt2	0.196098	3.24507	7.29	2.50313e-09	3.90715e-08	10.7902
Vegfa	Vegfa	0.248826	7.13868	7.28908	2.51135e-09	3.91761e-08	10.3297
Igf2bp3	Igf2bp3	0.660305	2.75151	7.2871	2.52895e-09	3.94268e-08	11.04
Dock8	Dock8	0.154953	4.40752	7.2852	2.54604e-09	3.96693e-08	10.6476
Gm11772	Gm11772	-0.308311	1.49679	-7.28285	2.56733e-09	3.99768e-08	11.1249
Mif4gd	Mif4gd	-0.076729	4.95316	-7.28144	2.58019e-09	4.01343e-08	10.5214
Ly6e	Ly6e	-0.179936	7.7569	-7.28139	2.58056e-09	4.01343e-08	10.2889
Hddc2	Hddc2	0.117251	3.40816	7.27671	2.62372e-09	4.07809e-08	10.7495
Lix1l	Lix1l	0.0863814	6.31379	7.27622	2.62827e-09	4.08269e-08	10.3765
Tsr3	Tsr3	0.0960456	5.16494	7.27455	2.6438e-09	4.10434e-08	10.4595
Gm52307	Gm52307	0.28901	-3.47083	7.27363	2.6525e-09	4.11537e-08	11.1682
Spsb2	Spsb2	-0.096457	4.11232	-7.27286	2.65969e-09	4.12404e-08	10.6154
Cpeb4	Cpeb4	-0.140938	5.21373	-7.27094	2.67784e-09	4.14968e-08	10.4569
Rabepk	Rabepk	0.142693	9.10782	7.26854	2.70065e-09	4.18251e-08	10.0987
Cdkn1c	Cdkn1c	0.317041	0.711389	7.26657	2.71954e-09	4.20924e-08	11.1214
Eda	Eda	-0.21048	1.19119	-7.26346	2.74965e-09	4.25328e-08	11.0681
Rab22a	Rab22a	-0.0677281	6.0349	-7.26329	2.7513e-09	4.25328e-08	10.3445
Cbx5	Cbx5	0.0917679	8.42449	7.263	2.75419e-09	4.2552e-08	10.1422
Chaf1a	Chaf1a	0.0713802	7.29336	7.2605	2.77866e-09	4.29043e-08	10.229
Gm7609	Gm7609	-0.415641	-2.22672	-7.25985	2.78505e-09	4.29772e-08	11.1124
Noc2l	Noc2l	0.0748563	7.89206	7.25678	2.81546e-09	4.34205e-08	10.1578
Gbp2b	Gbp2b	-0.419561	-2.45599	-7.25603	2.82296e-09	4.351e-08	11.1016
Gdnf	Gdnf	-0.10566	5.44453	-7.25571	2.82616e-09	4.35334e-08	10.383
Surf6	Surf6	0.0707398	6.21108	7.2545	2.83831e-09	4.36943e-08	10.2761
3110082I17Rik	3110082I17Rik	0.122718	5.31156	7.24969	2.88698e-09	4.44171e-08	10.3594
Pex3	Pex3	-0.0759663	3.99164	-7.24703	2.9143e-09	4.48106e-08	10.5207
Rtn4ip1	Rtn4ip1	-0.0779213	3.77318	-7.24386	2.94723e-09	4.529e-08	10.5472
Klf16	Klf16	0.0840535	5.79799	7.24331	2.95298e-09	4.53512e-08	10.3146
Llgl1	Llgl1	-0.0730916	7.04059	-7.24229	2.96371e-09	4.54888e-08	10.1898
Thbd	Thbd	0.569067	0.60468	7.24141	2.97287e-09	4.56024e-08	11.0553
Atp6v1d	Atp6v1d	-0.0843768	5.50814	-7.23667	3.02327e-09	4.63479e-08	10.2933
Prrx1	Prrx1	0.1108	5.76498	7.23595	3.0309e-09	4.64236e-08	10.3024
Elac2	Elac2	0.0606965	6.03599	7.2358	3.03251e-09	4.64236e-08	10.2349
Siae	Siae	-0.146488	2.92701	-7.2357	3.03362e-09	4.64236e-08	10.7674
Mthfd1	Mthfd1	0.0876741	7.03135	7.23267	3.06632e-09	4.68961e-08	10.1402
C1qtnf12	C1qtnf12	0.108338	3.71072	7.22833	3.11387e-09	4.7595e-08	10.5454
Gm5817	Gm5817	-0.160428	2.46854	-7.22754	3.12255e-09	4.76995e-08	10.7074
Gm53	Gm53	0.432463	-2.34413	7.22656	3.13344e-09	4.78327e-08	11.0032
Nrtn	Nrtn	0.353881	-0.251093	7.22642	3.13499e-09	4.78327e-08	11.0061
Fap	Fap	-0.448252	-1.93479	-7.22516	3.14899e-09	4.80179e-08	10.9868
Arrdc1	Arrdc1	-0.120011	4.39052	-7.22402	3.1617e-09	4.81832e-08	10.4572
H2bc18	H2bc18	-0.21715	0.91005	-7.22322	3.17064e-09	4.82908e-08	10.9278
Samd10	Samd10	-0.154167	1.91306	-7.21832	3.22623e-09	4.91085e-08	10.8244
Ywhaz	Ywhaz	0.0632433	8.92124	7.21785	3.23161e-09	4.91614e-08	9.94447
Tmem164	Tmem164	0.0776251	6.11185	7.21512	3.26296e-09	4.9592e-08	10.194
Gm15743	Gm15743	0.396646	-0.943328	7.21505	3.26377e-09	4.9592e-08	10.9685
Stk16	Stk16	0.0787416	5.9036	7.21473	3.26748e-09	4.96191e-08	10.2007
Itga2	Itga2	0.201003	2.54294	7.21264	3.29175e-09	4.99582e-08	10.6718
4930599N23Rik	4930599N23Rik	-0.264537	1.5276	-7.21185	3.30093e-09	5.00681e-08	10.8423
Kctd7	Kctd7	-0.117914	3.23275	-7.21069	3.31458e-09	5.02455e-08	10.5476
Mxi1	Mxi1	0.116545	4.33734	7.20749	3.35228e-09	5.07871e-08	10.3593
Catsperd	Catsperd	0.322544	-0.364697	7.20646	3.36462e-09	5.0944e-08	10.9139
Ifi203	Ifi203	-0.620048	4.44314	-7.20394	3.39479e-09	5.13706e-08	10.5121
P2rx5	P2rx5	-0.18785	3.94527	-7.20157	3.42331e-09	5.17718e-08	10.4186
Frmd6	Frmd6	-0.0862277	7.25797	-7.20006	3.4417e-09	5.20193e-08	10.0208
0610010F05Rik	0610010F05Rik	-0.0761849	5.75207	-7.19931	3.4509e-09	5.21245e-08	10.1336
Dusp22	Dusp22	-0.100478	3.98949	-7.19916	3.4527e-09	5.21245e-08	10.3919
Ankrd13a	Ankrd13a	-0.0758542	7.1534	-7.19722	3.47651e-09	5.24531e-08	10.0091
Oas2	Oas2	-1.17176	4.88812	-7.19558	3.4968e-09	5.2705e-08	10.6321
Ptgis	Ptgis	0.36182	0.768904	7.19554	3.4973e-09	5.2705e-08	10.8702
Gm40443	Gm40443	0.0866461	4.54747	7.19466	3.50814e-09	5.28375e-08	10.267
Tmem167	Tmem167	0.0554276	5.91484	7.19393	3.51731e-09	5.29446e-08	10.1237
Igfbp6	Igfbp6	0.380603	1.22333	7.19265	3.53325e-09	5.31535e-08	10.8387
Slfn5	Slfn5	-0.925719	1.38543	-7.19239	3.53646e-09	5.31708e-08	10.8747
Cdyl	Cdyl	0.0837484	5.04548	7.18825	3.58875e-09	5.39255e-08	10.167
Gm11496	Gm11496	-0.275846	-0.0768984	-7.18649	3.61119e-09	5.42113e-08	10.8681
Snx19	Snx19	-0.0678167	5.85104	-7.18643	3.61198e-09	5.42113e-08	10.0837
H2-T-ps	H2-T-ps	-0.289731	0.976587	-7.17976	3.69833e-09	5.5475e-08	10.7814
Sinhcaf	Sinhcaf	0.0787974	5.34325	7.17894	3.70905e-09	5.56034e-08	10.1095
Gm6712	Gm6712	0.13925	1.97313	7.17845	3.71557e-09	5.56687e-08	10.636
Rps19bp1	Rps19bp1	0.151676	5.65924	7.17652	3.74102e-09	5.60174e-08	10.058
Mettl14	Mettl14	-0.0641921	5.59753	-7.1753	3.75716e-09	5.62264e-08	10.0491
Ubald1	Ubald1	0.0930338	5.02574	7.17397	3.775e-09	5.64328e-08	10.1538
Arfgef2	Arfgef2	-0.0664598	6.50105	-7.17379	3.77733e-09	5.64328e-08	9.98177
Selenoi	Selenoi	0.0679795	6.32077	7.17363	3.77945e-09	5.64328e-08	9.99768
Rasa4	Rasa4	-0.160378	5.36948	-7.17361	3.77972e-09	5.64328e-08	10.1576
Arhgap31	Arhgap31	-0.127102	7.14788	-7.17154	3.80759e-09	5.68086e-08	9.942
Ostm1	Ostm1	-0.135156	4.79241	-7.17141	3.8093e-09	5.68086e-08	10.1726
Gm38250	Gm38250	-0.283483	0.285424	-7.16953	3.8348e-09	5.71501e-08	10.7985
Snx30	Snx30	-0.103308	4.7955	-7.1694	3.83663e-09	5.71501e-08	10.1806
Cdh11	Cdh11	0.270996	1.09034	7.16408	3.90957e-09	5.82028e-08	10.6919
Cnot6	Cnot6	0.0704037	7.37855	7.1631	3.92321e-09	5.83723e-08	9.87905
Rbms3	Rbms3	0.123891	3.6657	7.1603	3.96232e-09	5.89201e-08	10.2587
Gdi1	Gdi1	-0.0985939	7.53854	-7.15484	4.03966e-09	6.00355e-08	9.8323
Smad4	Smad4	-0.0618581	6.66621	-7.15281	4.06882e-09	6.04339e-08	9.88948
Gm15413	Gm15413	0.328475	-3.32543	7.152	4.08048e-09	6.05723e-08	10.7531
Pigh	Pigh	-0.119428	4.21972	-7.15104	4.09445e-09	6.07446e-08	10.1383
Gm6034	Gm6034	-0.465063	-1.47254	-7.14842	4.13269e-09	6.12414e-08	10.7275
Ak5	Ak5	0.145318	2.38966	7.14842	4.13269e-09	6.12414e-08	10.4736
Hdac4	Hdac4	0.107795	4.01147	7.14653	4.16035e-09	6.16158e-08	10.1538
Mnt	Mnt	0.163531	5.1754	7.14308	4.21159e-09	6.23388e-08	10.0309
Bbs7	Bbs7	-0.117078	3.41301	-7.14262	4.21844e-09	6.24043e-08	10.2719
Gata4	Gata4	0.421388	-0.290366	7.1423	4.22327e-09	6.24398e-08	10.7201
Gm46878	Gm46878	-0.400106	4.29037	-7.13892	4.27409e-09	6.3155e-08	10.2848
Mettl4	Mettl4	0.0811484	4.38863	7.1378	4.29111e-09	6.33701e-08	10.0761
Amigo2	Amigo2	-0.279465	2.13457	-7.13665	4.30867e-09	6.3593e-08	10.5697
Fam122b	Fam122b	-0.0931069	3.81634	-7.13521	4.33065e-09	6.38808e-08	10.2097
Sephs2	Sephs2	0.140386	5.7838	7.13361	4.3553e-09	6.42076e-08	9.91802
Stx11	Stx11	-0.126826	3.62591	-7.13343	4.35817e-09	6.42132e-08	10.2339
Clk4	Clk4	-0.12822	5.76688	-7.13247	4.37288e-09	6.4393e-08	9.90612
Dnph1	Dnph1	0.162242	5.7878	7.13197	4.38067e-09	6.44709e-08	9.87794
Brf2	Brf2	0.0734384	4.20881	7.13162	4.3861e-09	6.44894e-08	10.0962
Mfsd14a	Mfsd14a	0.0654861	5.94168	7.13157	4.38693e-09	6.44894e-08	9.8953
Fpgs	Fpgs	0.111139	5.8125	7.12962	4.41732e-09	6.48991e-08	9.90583
Lhpp	Lhpp	0.232808	1.61652	7.12478	4.4938e-09	6.59851e-08	10.5189
Prkce	Prkce	-0.0979618	4.41885	-7.12417	4.50342e-09	6.60886e-08	10.0379
Plekha7	Plekha7	-0.31649	0.53891	-7.12167	4.54365e-09	6.6641e-08	10.6362
Rab8b	Rab8b	-0.102134	5.86684	-7.1197	4.57544e-09	6.70691e-08	9.86343
Chek2	Chek2	0.12991	3.03705	7.11947	4.5792e-09	6.70861e-08	10.2919
Txnrd3	Txnrd3	0.107939	4.42268	7.11882	4.58973e-09	6.72021e-08	10.0226
Ssb	Ssb	0.0581276	8.32502	7.11847	4.59544e-09	6.72474e-08	9.62904
Gm10653	Gm10653	-0.122198	2.40453	-7.11754	4.61051e-09	6.74297e-08	10.3482
Myo1e	Myo1e	-0.0816029	5.87329	-7.11692	4.62069e-09	6.75402e-08	9.86658
Gm8773	Gm8773	-0.260039	1.01927	-7.11505	4.6514e-09	6.79506e-08	10.5699
Mmut	Mmut	0.0890802	4.75983	7.11322	4.68173e-09	6.83548e-08	9.96254
Clasp2	Clasp2	-0.0963307	5.54491	-7.10923	4.74846e-09	6.92898e-08	9.8557
Camsap1	Camsap1	-0.0663045	6.63179	-7.10502	4.81975e-09	7.02902e-08	9.72858
Prkar2b	Prkar2b	0.099761	5.94458	7.10478	4.82381e-09	7.03098e-08	9.83279
Lims2	Lims2	-0.291804	-0.111339	-7.10335	4.8484e-09	7.06282e-08	10.5806
Gm36377	Gm36377	-0.38058	-0.76528	-7.10194	4.87274e-09	7.09426e-08	10.5821
Gm35113	Gm35113	-0.174115	2.47071	-7.10098	4.88935e-09	7.11441e-08	10.3266
Toe1	Toe1	0.0850123	5.65693	7.10068	4.8945e-09	7.11789e-08	9.79881
Egln3	Egln3	-0.163327	2.71894	-7.09862	4.93038e-09	7.16602e-08	10.267
Washc4	Washc4	-0.0992599	6.11748	-7.09726	4.95416e-09	7.19652e-08	9.75243
Sfxn1	Sfxn1	0.0617491	6.14181	7.09121	5.0617e-09	7.3486e-08	9.73382
Ankrd11	Ankrd11	0.137849	8.07287	7.08844	5.11156e-09	7.4168e-08	9.54428
Atp23	Atp23	0.0915398	3.51258	7.08749	5.12886e-09	7.43771e-08	10.0732
Gm32297	Gm32297	0.372462	-2.31048	7.08625	5.1514e-09	7.46619e-08	10.5274
Cyld	Cyld	-0.071288	6.76608	-7.08505	5.17346e-09	7.49395e-08	9.64509
Jmjd8	Jmjd8	0.091174	6.45473	7.08413	5.19029e-09	7.51411e-08	9.66821
Mreg	Mreg	0.132787	2.85128	7.0806	5.25571e-09	7.60455e-08	10.1418
Adra1b	Adra1b	-0.146622	4.48034	-7.08035	5.26038e-09	7.60702e-08	9.8813
Ctif	Ctif	-0.0857927	4.94105	-7.07889	5.28759e-09	7.64013e-08	9.84166
Csnk2b	Csnk2b	0.0934498	4.53271	7.0788	5.28921e-09	7.64013e-08	9.86146
Gm17597	Gm17597	0.379082	-2.11705	7.0753	5.35531e-09	7.73127e-08	10.4902
Sorbs2	Sorbs2	-0.402468	2.70517	-7.07494	5.36223e-09	7.73694e-08	10.2843
Prpf4	Prpf4	0.0489207	6.32592	7.06402	5.57396e-09	8.03793e-08	9.61454
Marchf5	Marchf5	-0.0827586	7.31389	-7.06344	5.58533e-09	8.04981e-08	9.50134
Cd74	Cd74	0.374243	1.64196	7.06241	5.60587e-09	8.07489e-08	10.3249
Hoxd13	Hoxd13	0.596294	-0.413041	7.06038	5.64621e-09	8.12846e-08	10.4291
Mocos	Mocos	-0.233689	1.05952	-7.05787	5.69672e-09	8.19659e-08	10.3766
Abcb1a	Abcb1a	0.256417	-0.0214682	7.05607	5.73317e-09	8.242e-08	10.378
Dennd5a	Dennd5a	-0.0669645	6.85705	-7.056	5.73468e-09	8.242e-08	9.5465
Arhgap45	Arhgap45	-0.358596	1.7712	-7.05555	5.74376e-09	8.25044e-08	10.3253
Uba1	Uba1	0.0581694	9.43389	7.05386	5.77838e-09	8.29554e-08	9.31538
Spout1	Spout1	0.0748397	6.17481	7.05346	5.78654e-09	8.30263e-08	9.58795
Sacm1l	Sacm1l	-0.0888949	5.90281	-7.05189	5.81875e-09	8.34421e-08	9.61019
Cbx3	Cbx3	0.0775686	6.72579	7.05063	5.84483e-09	8.37695e-08	9.53897
Klhl5	Klhl5	0.06284	4.87625	7.048	5.89964e-09	8.45079e-08	9.71993
Zfp760	Zfp760	0.140642	3.78846	7.04437	5.97606e-09	8.5555e-08	9.85891
Ror1	Ror1	-0.334858	0.70309	-7.04239	6.0182e-09	8.61104e-08	10.3606
1700037H04Rik	1700037H04Rik	0.0815027	5.10379	7.04135	6.04036e-09	8.63795e-08	9.65735
Rab11b	Rab11b	0.0867315	6.42177	7.03945	6.08122e-09	8.68727e-08	9.53117
Hspa9	Hspa9	0.109306	9.97704	7.03944	6.0816e-09	8.68727e-08	9.19605
Bend6	Bend6	0.121497	2.42589	7.03083	6.27019e-09	8.95171e-08	10.0074
Ncbp1	Ncbp1	0.0660759	6.96526	7.03065	6.27411e-09	8.95234e-08	9.42398
Myd88	Myd88	-0.181456	5.74786	-7.02865	6.31867e-09	9.01093e-08	9.53869
Egfr	Egfr	-0.142764	4.93562	-7.0271	6.35364e-09	9.05578e-08	9.65694
Gns	Gns	-0.0702145	7.10438	-7.02694	6.35717e-09	9.0558e-08	9.42179
Entpd5	Entpd5	0.107656	4.24822	7.02526	6.39524e-09	9.10378e-08	9.70243
Ccny	Ccny	0.0793106	6.40388	7.02514	6.39792e-09	9.10378e-08	9.4659
Cnpy2	Cnpy2	0.168306	5.96463	7.02482	6.4052e-09	9.10911e-08	9.46608
Smarca2	Smarca2	-0.121528	2.78598	-7.02099	6.49273e-09	9.22849e-08	9.98811
Fsd1l	Fsd1l	-0.133417	3.57009	-7.01811	6.55953e-09	9.3183e-08	9.8207
Rpia	Rpia	0.0706174	4.64616	7.01408	6.65396e-09	9.44393e-08	9.60551
Ftsj1	Ftsj1	0.112906	4.6157	7.01402	6.6553e-09	9.44393e-08	9.61385
Gpx7	Gpx7	0.381805	-2.14362	7.01371	6.66251e-09	9.44895e-08	10.2788
Sik2	Sik2	-0.108867	5.04296	-7.01296	6.68027e-09	9.46892e-08	9.58774
Npc2	Npc2	-0.178628	7.89599	-7.01279	6.68428e-09	9.46939e-08	9.29874
1700087M22Rik	1700087M22Rik	-0.184713	1.10852	-7.01228	6.69651e-09	9.48151e-08	10.1782
Golga4	Golga4	-0.122357	6.32653	-7.00913	6.7717e-09	9.58271e-08	9.4326
Mcur1	Mcur1	-0.0737108	5.13097	-7.00664	6.83179e-09	9.66243e-08	9.52556
Nudt13	Nudt13	-0.273243	2.80237	-7.00311	6.91795e-09	9.77891e-08	9.96404
2310039H08Rik	2310039H08Rik	0.172192	3.58624	7.00214	6.94178e-09	9.80722e-08	9.70221
Vash2	Vash2	0.127495	4.6528	7.00031	6.987e-09	9.86569e-08	9.6198
H2-T10	H2-T10	-0.438202	0.711063	-6.99438	7.1356e-09	1.007e-07	10.1973
Myocd	Myocd	0.425048	-1.93257	6.99263	7.17982e-09	1.01268e-07	10.2029
Ptk2	Ptk2	0.0489584	6.49083	6.99174	7.20274e-09	1.01532e-07	9.3412
Mndal	Mndal	-0.484215	1.07288	-6.99159	7.20642e-09	1.01532e-07	10.1581
Cks1b	Cks1b	0.136468	6.58581	6.98804	7.29788e-09	1.02765e-07	9.3158
Ppp3cc	Ppp3cc	-0.123212	3.5468	-6.98673	7.33177e-09	1.03186e-07	9.65446
Batf2	Batf2	-0.413668	-2.04952	-6.98634	7.34199e-09	1.03273e-07	10.1743
Zfp941	Zfp941	-0.164758	1.48389	-6.98291	7.43172e-09	1.04478e-07	10.0383
Norad	Norad	0.0772703	7.39409	6.98104	7.48129e-09	1.05087e-07	9.24248
Ap1ar	Ap1ar	0.0599376	6.49923	6.98097	7.48321e-09	1.05087e-07	9.30315
Ttc12	Ttc12	-0.243489	1.32672	-6.97992	7.51104e-09	1.05421e-07	10.0799
Ccdc102a	Ccdc102a	-0.0699542	5.99351	-6.97787	7.56588e-09	1.06133e-07	9.34124
Zfp146	Zfp146	0.0670141	6.49753	6.97174	7.73233e-09	1.08408e-07	9.26324
Cptp	Cptp	0.0828407	4.67003	6.97121	7.74681e-09	1.08552e-07	9.4813
Cdc5l	Cdc5l	0.0988124	6.15136	6.97061	7.76343e-09	1.08726e-07	9.28915
Mmp23	Mmp23	0.504445	0.49578	6.96591	7.89381e-09	1.10492e-07	10.1042
Sertad4	Sertad4	-0.0985173	5.34499	-6.96243	7.9919e-09	1.11804e-07	9.35989
Poldip3	Poldip3	0.0668022	7.53068	6.95888	8.09327e-09	1.13161e-07	9.13303
Stambp	Stambp	-0.100764	3.84801	-6.95619	8.17072e-09	1.14084e-07	9.54049
Gm16907	Gm16907	-0.150231	2.60246	-6.95616	8.17172e-09	1.14084e-07	9.82188
Ssc4d	Ssc4d	-0.185706	2.2633	-6.95613	8.17262e-09	1.14084e-07	9.81468
Gga2	Gga2	0.118105	4.86054	6.95385	8.23887e-09	1.14947e-07	9.39102
Acot6	Acot6	-0.40505	-1.04629	-6.95281	8.26946e-09	1.15311e-07	10.0677
Cox18	Cox18	-0.142869	5.23049	-6.95102	8.32221e-09	1.15984e-07	9.31052
Unc119	Unc119	0.147585	4.33877	6.94957	8.36506e-09	1.16518e-07	9.43278
Zmynd11	Zmynd11	-0.0684224	6.94102	-6.94744	8.42861e-09	1.1734e-07	9.14397
Gm46206	Gm46206	-0.388983	-1.63512	-6.94622	8.46492e-09	1.17782e-07	10.0432
Lipa	Lipa	-0.120806	4.32672	-6.94156	8.60619e-09	1.1965e-07	9.4537
D6Wsu163e	D6Wsu163e	0.164825	4.22734	6.94148	8.60849e-09	1.1965e-07	9.33041
Gm15337	Gm15337	-0.370838	-0.186419	-6.941	8.62343e-09	1.19793e-07	10.0316
Grina	Grina	-0.0782352	7.22456	-6.94074	8.63141e-09	1.19839e-07	9.09186
Phf11b	Phf11b	-0.436132	-1.19065	-6.93987	8.65794e-09	1.20143e-07	10.0175
Coro2b	Coro2b	0.195596	2.26795	6.93875	8.69251e-09	1.20558e-07	9.76482
Mrtfa	Mrtfa	0.10575	6.50294	6.93651	8.76173e-09	1.21452e-07	9.15936
Itfg2	Itfg2	-0.0763285	5.9159	-6.93411	8.83676e-09	1.22426e-07	9.15974
Diaph3	Diaph3	-0.123044	6.62576	-6.93364	8.85164e-09	1.22567e-07	9.11189
Smap2	Smap2	-0.0598947	5.7167	-6.93344	8.85772e-09	1.22585e-07	9.20156
Pnpo	Pnpo	0.102859	4.5712	6.92585	9.0997e-09	1.25829e-07	9.3144
Gm6559	Gm6559	0.33985	-3.33026	6.92578	9.10192e-09	1.25829e-07	9.97895
Tmem43	Tmem43	-0.118818	6.8728	-6.92034	9.27943e-09	1.28214e-07	9.07801
Zfp251	Zfp251	0.0942287	5.49371	6.92019	9.28437e-09	1.28214e-07	9.18753
Slfn2	Slfn2	-0.798545	0.710088	-6.91758	9.37045e-09	1.29333e-07	9.92101
Nox4	Nox4	-0.140144	2.09377	-6.9159	9.42669e-09	1.3004e-07	9.69878
Ppm1k	Ppm1k	-0.256976	2.279	-6.91348	9.50801e-09	1.31091e-07	9.69442
Brd3	Brd3	0.0682432	6.74041	6.91305	9.52243e-09	1.3122e-07	9.04979
Tbrg4	Tbrg4	0.0679685	7.36622	6.91229	9.5482e-09	1.31505e-07	8.97133
Imp3	Imp3	0.135726	5.848	6.91158	9.57218e-09	1.31765e-07	9.09929
Dok4	Dok4	-0.0841181	5.29473	-6.909	9.66024e-09	1.32906e-07	9.17166
C430002N11Rik	C430002N11Rik	-0.427481	-0.542571	-6.90646	9.74791e-09	1.3404e-07	9.90444
Tbc1d23	Tbc1d23	-0.0657466	5.24208	-6.90478	9.80619e-09	1.3477e-07	9.16549
Pard6a	Pard6a	0.110867	3.32688	6.90162	9.91656e-09	1.36214e-07	9.34745
Fmn1	Fmn1	-0.147806	6.14278	-6.89798	1.00457e-08	1.37914e-07	9.06997
Tnfrsf14	Tnfrsf14	-0.472451	-1.07174	-6.8968	1.00878e-08	1.38419e-07	9.85365
Zfp456	Zfp456	-0.16659	0.834336	-6.89633	1.01045e-08	1.38573e-07	9.81458
Csnk1g2	Csnk1g2	0.0610159	7.45264	6.89486	1.01576e-08	1.39228e-07	8.93031
Lims1	Lims1	-0.0970509	7.53055	-6.89371	1.01991e-08	1.39723e-07	8.88733
Crlf2	Crlf2	-0.1025	4.89868	-6.88968	1.03458e-08	1.41657e-07	9.13509
A930015D03Rik	A930015D03Rik	-0.154063	2.73041	-6.88798	1.04086e-08	1.42441e-07	9.48667
Rrp12	Rrp12	0.0550391	7.23863	6.88775	1.04172e-08	1.42483e-07	8.88883
Gli2	Gli2	0.706165	0.400629	6.88666	1.04575e-08	1.42959e-07	9.82981
Gm13391	Gm13391	-0.448495	-2.19795	-6.88484	1.05252e-08	1.43808e-07	9.82007
Enkd1	Enkd1	0.0709586	5.48404	6.88445	1.054e-08	1.43932e-07	9.04815
Cast	Cast	-0.109201	6.75873	-6.88423	1.05479e-08	1.43965e-07	8.94003
Sh3bgrl	Sh3bgrl	0.0755598	6.55237	6.8839	1.05605e-08	1.44061e-07	8.96789
Mei4	Mei4	0.29316	-3.33191	6.88243	1.06155e-08	1.44734e-07	9.82982
Ier2	Ier2	0.0977343	6.38528	6.88203	1.06309e-08	1.44867e-07	8.92854
Pik3r3	Pik3r3	-0.106031	5.1363	-6.88146	1.06523e-08	1.45082e-07	9.1211
Stom	Stom	-0.0671634	5.66725	-6.88117	1.06631e-08	1.45153e-07	9.04491
Itch	Itch	-0.0542504	6.24463	-6.88033	1.06949e-08	1.45508e-07	8.9568
Clec2d	Clec2d	-0.418155	1.11058	-6.88012	1.07032e-08	1.45544e-07	9.73606
Rpgrip1l	Rpgrip1l	-0.0877212	3.63098	-6.87241	1.1e-08	1.49502e-07	9.29985
Spsb1	Spsb1	-0.110651	5.13861	-6.87186	1.10216e-08	1.49715e-07	9.05751
Whrn	Whrn	0.149444	1.68749	6.8702	1.10865e-08	1.50519e-07	9.59811
Marchf3	Marchf3	-0.196161	1.51289	-6.8698	1.11022e-08	1.50652e-07	9.62733
Ms4a4d	Ms4a4d	-0.425994	-2.48929	-6.86901	1.11337e-08	1.50999e-07	9.77266
Eml1	Eml1	0.137645	5.29033	6.86785	1.11794e-08	1.51481e-07	9.06253
Iars	Iars	0.0807562	7.88452	6.86781	1.11809e-08	1.51481e-07	8.74564
Akr1b7	Akr1b7	0.332888	-3.20439	6.86649	1.12335e-08	1.52113e-07	9.77724
Zfp948	Zfp948	-0.0829498	5.36992	-6.86588	1.12579e-08	1.52284e-07	9.00298
Ddx3y	Ddx3y	-0.111168	6.39503	-6.86588	1.1258e-08	1.52284e-07	8.89202
Bag2	Bag2	0.106597	5.24219	6.86456	1.13109e-08	1.52919e-07	9.01554
Plagl2	Plagl2	0.0928981	5.49727	6.86056	1.14726e-08	1.55024e-07	8.9764
Il1rn	Il1rn	0.350317	0.900465	6.85599	1.16604e-08	1.57479e-07	9.68088
Mrpl34	Mrpl34	0.185739	4.61324	6.85229	1.18142e-08	1.59473e-07	9.09574
Fhl3	Fhl3	-0.0792218	7.17852	-6.85075	1.18792e-08	1.60267e-07	8.78663
Osgin1	Osgin1	0.226182	2.58552	6.8501	1.19066e-08	1.60552e-07	9.43462
Sp100	Sp100	-1.18781	2.96099	-6.84838	1.19792e-08	1.61447e-07	9.62663
Sorcs1	Sorcs1	-0.230358	0.476315	-6.84759	1.20131e-08	1.61819e-07	9.65119
Ulbp1	Ulbp1	-0.186918	1.15852	-6.84601	1.20806e-08	1.62644e-07	9.6074
Naip2	Naip2	-0.528328	0.582111	-6.84483	1.21314e-08	1.63242e-07	9.68132
Vcl	Vcl	-0.101991	8.28512	-6.84187	1.22596e-08	1.6488e-07	8.69022
1700052K11Rik	1700052K11Rik	-0.105835	3.91535	-6.84108	1.22938e-08	1.65254e-07	9.12408
Ice2	Ice2	-0.0794638	4.488	-6.8403	1.23278e-08	1.65625e-07	9.01659
Pde4a	Pde4a	-0.127324	5.57077	-6.83806	1.24264e-08	1.66862e-07	8.92487
Gm39368	Gm39368	-0.407701	1.59079	-6.83783	1.24366e-08	1.66913e-07	9.57739
Srd5a3	Srd5a3	-0.0739253	4.13865	-6.83421	1.25972e-08	1.68979e-07	9.07514
Rpl30	Rpl30	0.0822013	8.39824	6.83352	1.26283e-08	1.69309e-07	8.61213
Chka	Chka	0.148314	5.36648	6.8304	1.27687e-08	1.71102e-07	8.8803
Tecr	Tecr	0.077514	6.96434	6.8295	1.28097e-08	1.71562e-07	8.72897
Cdc42bpg	Cdc42bpg	-0.151018	5.31204	-6.82776	1.28891e-08	1.72536e-07	8.91187
Gm7030	Gm7030	-0.352718	-1.69277	-6.82655	1.29445e-08	1.73187e-07	9.63466
A830035O19Rik	A830035O19Rik	-0.110241	4.71352	-6.82497	1.30176e-08	1.74075e-07	8.97133
Lca5	Lca5	-0.112642	3.82726	-6.8242	1.30531e-08	1.7446e-07	9.08817
Bcat2	Bcat2	0.0802804	4.65222	6.81979	1.32591e-08	1.77121e-07	8.94198
Maoa	Maoa	0.0957729	4.98021	6.81833	1.33277e-08	1.77945e-07	8.87523
H2-D1	H2-D1	-0.266338	8.58377	-6.81813	1.33374e-08	1.77982e-07	8.53318
Pdcd11	Pdcd11	0.0966583	7.27514	6.81664	1.34079e-08	1.7883e-07	8.65926
Ift88	Ift88	-0.0885358	3.38481	-6.81588	1.34445e-08	1.79225e-07	9.09212
Cep72	Cep72	-0.118753	2.49099	-6.81523	1.34755e-08	1.79546e-07	9.27789
Urb2	Urb2	0.0768088	6.14133	6.81233	1.36149e-08	1.81308e-07	8.75081
Tnfrsf23	Tnfrsf23	-0.152196	4.43452	-6.81208	1.36271e-08	1.81378e-07	9.03191
Doc2a	Doc2a	0.0821486	5.05284	6.81151	1.36546e-08	1.8165e-07	8.85648
Adh5	Adh5	0.117276	6.2566	6.81107	1.36758e-08	1.81838e-07	8.7188
Arhgef16	Arhgef16	-0.397153	-1.68592	-6.808	1.38257e-08	1.83736e-07	9.56481
Zfp970	Zfp970	0.26767	1.43275	6.80759	1.3846e-08	1.83911e-07	9.45935
Snu13	Snu13	0.126142	7.40674	6.80483	1.39824e-08	1.85627e-07	8.58209
Gm9949	Gm9949	-0.376929	0.318964	-6.80226	1.41102e-08	1.87145e-07	9.54748
P2ry2	P2ry2	0.337352	1.40598	6.80224	1.41113e-08	1.87145e-07	9.45199
Deptor	Deptor	0.403247	2.123	6.80066	1.41907e-08	1.88102e-07	9.38792
Scmh1	Scmh1	-0.0910321	4.98123	-6.79959	1.42447e-08	1.88721e-07	8.84573
Zfp740	Zfp740	0.0914675	7.29621	6.79899	1.42753e-08	1.89029e-07	8.59006
Tmem120b	Tmem120b	0.132727	2.70533	6.79815	1.4318e-08	1.89497e-07	9.17993
Serpinb9b	Serpinb9b	-0.502917	1.52976	-6.79632	1.44112e-08	1.90632e-07	9.4836
Tmem229b	Tmem229b	-0.269673	1.4648	-6.79566	1.4445e-08	1.90981e-07	9.40515
Hs6st1	Hs6st1	0.125873	5.16539	6.79437	1.45113e-08	1.91759e-07	8.77047
Fam193a	Fam193a	-0.0801178	6.09981	-6.79376	1.45428e-08	1.92077e-07	8.66792
Nlrx1	Nlrx1	-0.149414	1.787	-6.79249	1.46084e-08	1.92845e-07	9.33607
Ubqln4	Ubqln4	0.0685398	7.31021	6.79073	1.47003e-08	1.93958e-07	8.56402
Dnajc3	Dnajc3	-0.0852635	6.53746	-6.78997	1.47395e-08	1.94376e-07	8.62771
Vps9d1	Vps9d1	-0.134523	5.13551	-6.78516	1.49935e-08	1.97537e-07	8.76738
Gm51700	Gm51700	-0.333288	-0.211315	-6.78514	1.49946e-08	1.97537e-07	9.49965
Bysl	Bysl	0.0827156	6.78252	6.78495	1.50045e-08	1.97567e-07	8.58186
Parp2	Parp2	-0.0667807	5.67322	-6.78459	1.50242e-08	1.97725e-07	8.67186
Slc11a1	Slc11a1	0.344377	0.592864	6.78396	1.50577e-08	1.98064e-07	9.45139
Ppp2r5e	Ppp2r5e	-0.0511987	6.31863	-6.7772	1.54234e-08	2.02772e-07	8.59768
Tuba4a	Tuba4a	0.109494	5.0698	6.77586	1.54969e-08	2.03634e-07	8.75169
Scml2	Scml2	-0.366021	0.506562	-6.77411	1.55937e-08	2.04801e-07	9.44668
Adora2b	Adora2b	0.394731	-0.634582	6.77279	1.56666e-08	2.05654e-07	9.45779
Usp12	Usp12	-0.0764679	6.41014	-6.77171	1.57271e-08	2.06343e-07	8.57905
Fbxo7	Fbxo7	-0.088525	4.20315	-6.77004	1.58204e-08	2.07461e-07	8.81092
1810008I18Rik	1810008I18Rik	0.345405	-3.28226	6.76853	1.59053e-08	2.08469e-07	9.441
Gcnt4	Gcnt4	0.262037	4.63949	6.76567	1.6068e-08	2.10495e-07	8.79457
Rcor1	Rcor1	-0.0690306	6.97103	-6.76383	1.61732e-08	2.11764e-07	8.485
Ccdc181	Ccdc181	-0.107032	3.0672	-6.76333	1.62021e-08	2.12035e-07	8.9776
Uvrag	Uvrag	-0.0787283	5.39304	-6.7625	1.625e-08	2.12553e-07	8.64212
Fcgr1	Fcgr1	-0.346569	-2.26784	-6.75727	1.6554e-08	2.1642e-07	9.39852
Gm14010	Gm14010	-0.362778	-1.71636	-6.75587	1.66365e-08	2.17389e-07	9.39091
Acacb	Acacb	-0.25542	1.04914	-6.75453	1.67159e-08	2.18315e-07	9.32058
Gja3	Gja3	-0.202191	1.26818	-6.75432	1.67288e-08	2.18346e-07	9.21397
Gm17315	Gm17315	-0.146693	2.50816	-6.75416	1.67382e-08	2.18346e-07	9.0873
Sorcs2	Sorcs2	0.180974	3.02945	6.75406	1.67437e-08	2.18346e-07	8.96985
Rbfox2	Rbfox2	0.067792	7.5026	6.75294	1.68107e-08	2.19109e-07	8.4136
Serpine1	Serpine1	-0.248948	8.23282	-6.75169	1.68857e-08	2.19975e-07	8.3633
Fstl3	Fstl3	-0.0767844	6.03556	-6.75124	1.69124e-08	2.20212e-07	8.52662
9130401M01Rik	9130401M01Rik	0.156398	5.68969	6.74974	1.70025e-08	2.21274e-07	8.54527
Trim69	Trim69	-0.455684	-0.531218	-6.74945	1.70201e-08	2.2139e-07	9.36633
Map2	Map2	-0.0815984	4.97489	-6.74928	1.70307e-08	2.21416e-07	8.63014
Galns	Galns	-0.0824785	4.06969	-6.7478	1.71201e-08	2.22467e-07	8.77697
Vps35l	Vps35l	-0.0703097	4.75763	-6.74652	1.71983e-08	2.23315e-07	8.68254
Anxa5	Anxa5	0.0745155	7.66497	6.74645	1.72028e-08	2.23315e-07	8.37505
Tbc1d14	Tbc1d14	0.0728258	5.42667	6.74474	1.73074e-08	2.2456e-07	8.58657
Chst15	Chst15	-0.170329	2.65427	-6.74438	1.73295e-08	2.24734e-07	9.06492
Bok	Bok	0.186789	4.5602	6.74309	1.7409e-08	2.25651e-07	8.66961
Clic5	Clic5	-0.421221	-0.256211	-6.7417	1.74953e-08	2.26656e-07	9.3467
Alg11	Alg11	0.0692886	4.84974	6.74145	1.75109e-08	2.26744e-07	8.62316
Tmem35b	Tmem35b	-0.165747	1.87475	-6.73976	1.76163e-08	2.27993e-07	9.12646
Trim68	Trim68	-0.139533	3.23289	-6.73864	1.7686e-08	2.28781e-07	8.87855
Slc25a43	Slc25a43	-0.180763	2.82642	-6.73748	1.77594e-08	2.29615e-07	8.98031
Trim6	Trim6	-0.259053	1.7725	-6.73658	1.78158e-08	2.30229e-07	9.20059
Ptpn9	Ptpn9	-0.0778566	6.74444	-6.73418	1.79687e-08	2.32088e-07	8.41337
Brpf3	Brpf3	-0.087417	6.47264	-6.73126	1.81558e-08	2.34387e-07	8.41399
Sae1	Sae1	0.0527894	7.32658	6.73019	1.82247e-08	2.35083e-07	8.33888
Mgat4a	Mgat4a	-0.215761	0.353068	-6.73014	1.8228e-08	2.35083e-07	9.25669
Cbx8	Cbx8	0.0935311	3.94964	6.72972	1.8255e-08	2.35314e-07	8.72708
Cerox1	Cerox1	0.397255	-0.902247	6.71969	1.89172e-08	2.43729e-07	9.27509
[truncated: 23,756 more rows]
